# Supplementary material for: Distinct responses to rare codons in select Drosophila tissues
Source: eLife. 2022 May 6;11:e76893. doi: 10.7554/eLife.76893 (PMC9116940; doi:10.7554/eLife.76893)
Supplement: Figure 1—figure supplement 1—source data 1. — Blot image was taken in the 800 nm channel and indicates the signal from anti-GFP antibody recognizing transgenic reporter derived GFP protein. Ladder is LI-COR Chameleon Duo pre-stained protein ladder. [file elife-76893-fig1-figsupp1-data1.zip]

Archive with 5 entries (5 files):
- 0000181_01/0000181_01_700.TIF
- 0000181_01/0000181_01_800.TIF
- 0000181_01/0000181_01_acq.txt
- 0000181_01/0000181_01_shape.txt
- 0000181_01/0000181_01_TH.jpg
