# Supplementary material for: Distinct responses to rare codons in select Drosophila tissues
Source: eLife. 2022 May 6;11:e76893. doi: 10.7554/eLife.76893 (PMC9116940; doi:10.7554/eLife.76893)
Supplement: Figure 1—figure supplement 1—source data 1. — Blot image was taken in the 800 nm channel and indicates the signal from anti-GFP antibody recognizing transgenic reporter derived GFP protein. Ladder is LI-COR Chameleon Duo pre-stained protein ladder. [file elife-76893-fig1-figsupp1-data1.zip › 0000181_01/0000181_01_shape.txt]

Header	LI-COR Imager file
Version	1.0.0
Warning	WARNING! This file format is required for LI-COR Applications. DO NOT MODIFY DATA!
Type	_shape
Working Folder	C:\Users\scott\MyWorkArea\Images\
Acq. Image Id	0000181_01
App Name	Image Studio Lite
..	 
Tag Type	Id	Channel	Name	Shape Version	Shape Type	Shape Quant Type	Pixel Area	Selected	Ref X	Ref Y	Rotation	Text Locn	Text Angle
Shape Definition	1	700	00001	LI-COR PAI SHAPE 1.0	100	201	504	false	450	208	0.0	Upper Center	0.0
Shape Definition	2	800	00002	LI-COR PAI SHAPE 1.0	100	201	504	false	450	208	0.0	Lower Center	0.0
Shape Definition	3	700	00003	LI-COR PAI SHAPE 1.0	100	201	504	false	402	208	0.0	Upper Center	0.0
Shape Definition	4	800	00004	LI-COR PAI SHAPE 1.0	100	201	504	false	402	208	0.0	Lower Center	0.0
Shape Definition	5	700	00005	LI-COR PAI SHAPE 1.0	100	201	504	false	355	208	0.0	Upper Center	0.0
Shape Definition	6	800	00006	LI-COR PAI SHAPE 1.0	100	201	504	false	355	208	0.0	Lower Center	0.0
Shape Definition	7	700	00007	LI-COR PAI SHAPE 1.0	100	201	504	false	307	208	0.0	Upper Center	0.0
Shape Definition	8	800	00008	LI-COR PAI SHAPE 1.0	100	201	504	false	307	208	0.0	Lower Center	0.0
Shape Definition	9	700	00009	LI-COR PAI SHAPE 1.0	100	201	504	false	258	208	0.0	Upper Center	0.0
Shape Definition	10	800	00010	LI-COR PAI SHAPE 1.0	100	201	504	false	258	208	0.0	Lower Center	0.0
Shape Definition	11	700	00011	LI-COR PAI SHAPE 1.0	100	201	504	false	209	208	0.0	Upper Center	0.0
Shape Definition	12	800	00012	LI-COR PAI SHAPE 1.0	100	201	504	false	209	208	0.0	Lower Center	0.0
Shape Definition	13	700	00013	LI-COR PAI SHAPE 1.0	100	201	504	false	164	208	0.0	Upper Center	0.0
Shape Definition	14	800	00014	LI-COR PAI SHAPE 1.0	100	201	504	false	164	208	0.0	Lower Center	0.0
Shape Definition	15	700	00015	LI-COR PAI SHAPE 1.0	100	201	504	false	118	208	0.0	Upper Center	0.0
Shape Definition	16	800	00016	LI-COR PAI SHAPE 1.0	100	201	504	false	118	208	0.0	Lower Center	0.0
Shape Definition	17	700	00017	LI-COR PAI SHAPE 1.0	100	201	504	false	70	208	0.0	Upper Center	0.0
Shape Definition	18	800	00018	LI-COR PAI SHAPE 1.0	100	201	504	false	70	208	0.0	Lower Center	0.0
Shape Definition	21	700	00021	LI-COR PAI SHAPE 1.0	100	201	560	false	62	545	0.0	Upper Center	0.0
Shape Definition	22	800	00022	LI-COR PAI SHAPE 1.0	100	201	560	false	62	545	0.0	Lower Center	0.0
Shape Definition	23	700	00023	LI-COR PAI SHAPE 1.0	100	201	560	false	110	548	0.0	Upper Center	0.0
Shape Definition	24	800	00024	LI-COR PAI SHAPE 1.0	100	201	560	false	110	548	0.0	Lower Center	0.0
Shape Definition	25	700	00025	LI-COR PAI SHAPE 1.0	100	201	560	false	157	552	0.0	Upper Center	0.0
Shape Definition	26	800	00026	LI-COR PAI SHAPE 1.0	100	201	560	false	157	552	0.0	Lower Center	0.0
Shape Definition	27	700	00027	LI-COR PAI SHAPE 1.0	100	201	560	false	207	555	0.0	Upper Center	0.0
Shape Definition	28	800	00028	LI-COR PAI SHAPE 1.0	100	201	560	false	207	555	0.0	Lower Center	0.0
Shape Definition	29	700	00029	LI-COR PAI SHAPE 1.0	100	201	560	false	253	558	0.0	Upper Center	0.0
Shape Definition	30	800	00030	LI-COR PAI SHAPE 1.0	100	201	560	false	253	558	0.0	Lower Center	0.0
Shape Definition	31	700	00031	LI-COR PAI SHAPE 1.0	100	201	560	false	300	558	0.0	Upper Center	0.0
Shape Definition	32	800	00032	LI-COR PAI SHAPE 1.0	100	201	560	false	300	558	0.0	Lower Center	0.0
Shape Definition	33	700	00033	LI-COR PAI SHAPE 1.0	100	201	560	false	349	558	0.0	Upper Center	0.0
Shape Definition	34	800	00034	LI-COR PAI SHAPE 1.0	100	201	560	false	349	558	0.0	Lower Center	0.0
Shape Definition	35	700	00035	LI-COR PAI SHAPE 1.0	100	201	560	false	397	558	0.0	Upper Center	0.0
Shape Definition	36	800	00036	LI-COR PAI SHAPE 1.0	100	201	560	false	397	558	0.0	Lower Center	0.0
Tag Type	Id	Channel	Point Pairs
Shape Boundary	1	700	5	450	208	486	208	486	222	450	222	450	208
Shape Boundary	2	800	5	450	208	486	208	486	222	450	222	450	208
Shape Boundary	3	700	5	402	208	438	208	438	222	402	222	402	208
Shape Boundary	4	800	5	402	208	438	208	438	222	402	222	402	208
Shape Boundary	5	700	5	355	208	391	208	391	222	355	222	355	208
Shape Boundary	6	800	5	355	208	391	208	391	222	355	222	355	208
Shape Boundary	7	700	5	307	208	343	208	343	222	307	222	307	208
Shape Boundary	8	800	5	307	208	343	208	343	222	307	222	307	208
Shape Boundary	9	700	5	258	208	294	208	294	222	258	222	258	208
Shape Boundary	10	800	5	258	208	294	208	294	222	258	222	258	208
Shape Boundary	11	700	5	209	208	245	208	245	222	209	222	209	208
Shape Boundary	12	800	5	209	208	245	208	245	222	209	222	209	208
Shape Boundary	13	700	5	164	208	200	208	200	222	164	222	164	208
Shape Boundary	14	800	5	164	208	200	208	200	222	164	222	164	208
Shape Boundary	15	700	5	118	208	154	208	154	222	118	222	118	208
Shape Boundary	16	800	5	118	208	154	208	154	222	118	222	118	208
Shape Boundary	17	700	5	70	208	106	208	106	222	70	222	70	208
Shape Boundary	18	800	5	70	208	106	208	106	222	70	222	70	208
Shape Boundary	21	700	5	62	545	102	545	102	559	62	559	62	545
Shape Boundary	22	800	5	62	545	102	545	102	559	62	559	62	545
Shape Boundary	23	700	5	110	548	150	548	150	562	110	562	110	548
Shape Boundary	24	800	5	110	548	150	548	150	562	110	562	110	548
Shape Boundary	25	700	5	157	552	197	552	197	566	157	566	157	552
Shape Boundary	26	800	5	157	552	197	552	197	566	157	566	157	552
Shape Boundary	27	700	5	207	555	247	555	247	569	207	569	207	555
Shape Boundary	28	800	5	207	555	247	555	247	569	207	569	207	555
Shape Boundary	29	700	5	253	558	293	558	293	572	253	572	253	558
Shape Boundary	30	800	5	253	558	293	558	293	572	253	572	253	558
Shape Boundary	31	700	5	300	558	340	558	340	572	300	572	300	558
Shape Boundary	32	800	5	300	558	340	558	340	572	300	572	300	558
Shape Boundary	33	700	5	349	558	389	558	389	572	349	572	349	558
Shape Boundary	34	800	5	349	558	389	558	389	572	349	572	349	558
Shape Boundary	35	700	5	397	558	437	558	437	572	397	572	397	558
Shape Boundary	36	800	5	397	558	437	558	437	572	397	572	397	558
Tag Type	Id	Channel	Description
Shape Description	1	700	
Shape Description	2	800	
Shape Description	3	700	
Shape Description	4	800	
Shape Description	5	700	
Shape Description	6	800	
Shape Description	7	700	
Shape Description	8	800	
Shape Description	9	700	
Shape Description	10	800	
Shape Description	11	700	
Shape Description	12	800	
Shape Description	13	700	
Shape Description	14	800	
Shape Description	15	700	
Shape Description	16	800	
Shape Description	17	700	
Shape Description	18	800	
Shape Description	21	700	
Shape Description	22	800	
Shape Description	23	700	
Shape Description	24	800	
Shape Description	25	700	
Shape Description	26	800	
Shape Description	27	700	
Shape Description	28	800	
Shape Description	29	700	
Shape Description	30	800	
Shape Description	31	700	
Shape Description	32	800	
Shape Description	33	700	
Shape Description	34	800	
Shape Description	35	700	
Shape Description	36	800	
Tag Type	Id	Channel	Total Raw Intensity	Mean	Std Dev	Min Intensity	Max Intensity	Max SNR	Signal	Integr Intensity	Auto Shape Backgnd Thresh	Background	Background Std Dev	PerCent Satur	mm Area	Mean SNR	Trim Mean	Trim Std Dev	Trim Background	Trim Backgnd Std Dev	Trim Signal	Median	Trim Median	Conc Standard	Conc Value	Auto Shape StdDev Mult	Auto Shape Search Limit
Shape Quantification	1	700	44336.15625	87.96856689453125	9.108189628141512	54.59375	101.875	0.8732745821302386	692.90625	19.849537652722628	NaN	86.59375	17.498791689005078	0	14.437980573810965	0.07856622403014663	88.86164647577093	6.504621830757618	86.59375	16.92341955932533	1143.0198237885463	90.53125	NaN	NaN	NaN	NaN	0
Shape Quantification	2	800	116255.2421875	230.6651611328125	280.1645100024473	2.84765625	881.0	328.2783887991332	113700.791015625	3257.1623252193135	NaN	5.068359375	2.6682586198537868	0	14.437980573810965	84.54832897084265	209.99130128028634	252.64342653292684	5.068359375	2.0909405932316565	103281.16272026431	69.09375	NaN	NaN	NaN	NaN	0
Shape Quantification	3	700	44404.15625	88.10348510742188	7.62034694260913	57.6875	99.6875	0.8134915873352457	1170.40625	33.528378374934405	NaN	85.78125	17.094522200964242	0	14.437980573810965	0.13584671134504622	88.83741740088105	5.157627491102987	85.78125	15.926801079631483	1540.3083700440498	88.65625	NaN	NaN	NaN	NaN	0
Shape Quantification	4	800	1534.369140625	3.0443832874298096	0.2519776505900569	2.66796875	4.02734375	11.606437909421333	126.712890625	3.6299171692364753	NaN	2.79296875	0.10635261306124048	0	14.437980573810965	2.3639707411892434	3.0307036412444934	0.20994710451088838	2.79296875	0.08683998128092775	119.81838518722469	2.9931640625	NaN	NaN	NaN	NaN	0
Shape Quantification	5	700	44170.4375	87.63975524902344	7.945008171339124	54.8125	104.1875	1.0022951323535654	1015.4375	29.089021624839624	NaN	85.625	18.51999416221047	0	14.437980573810965	0.10878820623796405	88.39592511013215	5.391493373631387	85.625	17.628021075642135	1396.5462555066056	89.25	NaN	NaN	NaN	NaN	0
Shape Quantification	6	800	1452.6328125	2.8822078704833984	0.25579612417877207	2.478515625	3.599609375	8.681440910066316	113.8828125	3.262376655884834	NaN	2.65625	0.10866391705853283	0	14.437980573810965	2.079420357981476	2.867656422081498	0.21623813818914897	2.65625	0.08017464215587498	106.54883672907496	2.80078125	NaN	NaN	NaN	NaN	0
Shape Quantification	7	700	44242.46875	87.78267669677734	8.27201191354208	58.3125	98.4375	0.7845445480573042	2000.96875	57.321325280362714	NaN	83.8125	18.641388862129688	0	14.437980573810965	0.2129764107509885	88.6529460352423	5.884543109443992	83.8125	17.75038060095636	2439.5848017621165	90.125	NaN	NaN	NaN	NaN	0
Shape Quantification	8	800	1272.375	2.5245535373687744	0.1712716294720779	2.208984375	3.109375	4.243506851797093	49.78125	1.4260728580159268	NaN	2.42578125	0.16109170407265944	0	14.437980573810965	0.6131434389943566	2.5226459251101323	0.14849562135789274	2.42578125	0.14018202728406298	48.81979625550668	2.51953125	NaN	NaN	NaN	NaN	0
Shape Quantification	9	700	37817.9375	75.03559112548828	9.571969742834453	44.25	86.0	0.8052425494741758	1010.1875	28.938625993862427	NaN	73.03125	16.105395831937354	0	14.437980573810965	0.1244514756851316	76.07585352422907	7.0563068526497235	73.03125	15.30192268644941	1534.4801762114537	77.90625	NaN	NaN	NaN	NaN	0
Shape Quantification	10	800	1161.205078125	2.303978443145752	0.06630536241856141	2.171875	2.74609375	6.609833235763003	17.361328125	0.49734626627838874	NaN	2.26953125	0.07209902020243454	0	14.437980573810965	0.47777458717715254	2.3003596503303965	0.047430842659559456	2.26953125	0.05443825985848431	15.537513766519819	2.29296875	NaN	NaN	NaN	NaN	0
Shape Quantification	11	700	35693.625	70.82068634033203	9.849859691237045	41.28125	82.3125	0.8116861554847342	67.125	1.9229155674941687	NaN	70.6875	14.322038045674955	0	14.437980573810965	0.009299271750624777	71.84588381057269	7.534588267282373	70.6875	13.510788833101918	583.8254405286342	73.5625	NaN	NaN	NaN	NaN	0
Shape Quantification	12	800	1285.40234375	2.550401449203491	0.14452476806455264	2.328125	3.916015625	14.051927551265003	49.02734375	1.4044758663651833	NaN	2.453125	0.10410604663758785	0	14.437980573810965	0.9343979416784676	2.5366877753303965	0.08132319915155468	2.453125	0.06577447326298784	42.11563876651982	2.53125	NaN	NaN	NaN	NaN	0
Shape Quantification	13	700	35436.46875	70.31045532226562	6.088893831349275	47.9375	78.0	0.7186687968887211	1306.21875	37.41897011438024	NaN	67.71875	14.305964088756664	0	14.437980573810965	0.18116247552197415	70.94369493392071	4.377102084528631	67.71875	13.37316314983805	1625.372246696038	71.75	NaN	NaN	NaN	NaN	0
Shape Quantification	14	800	1285.365234375	2.550327777862549	0.3346661572496855	2.046875	7.76171875	40.454786320266635	20.935546875	0.5997361489749183	NaN	2.5087890625	0.12984692703390796	0	14.437980573810965	0.31990578776881984	2.5343560710352424	0.05872437304387352	2.5087890625	0.08368567664192433	12.885772301762174	2.53125	NaN	NaN	NaN	NaN	0
Shape Quantification	15	700	34559.5	68.5704345703125	6.2245164947269345	49.8125	78.375	1.1154325991217244	2823.25	80.87704098216628	NaN	62.96875	13.81190581316223	0	14.437980573810965	0.40556941118135253	68.85620870044053	5.265129923390641	62.96875	12.871214536506843	2967.2791850220283	70.46875	NaN	NaN	NaN	NaN	0
Shape Quantification	16	800	1320.8203125	2.6206753253936768	0.36445687243695085	1.75	9.1328125	12.56353080645138	-20.8828125	-0.5982254785744777	NaN	2.662109375	0.5150385846689921	0	14.437980573810965	-0.08044863631400266	2.613474841685022	0.18713645783795474	2.662109375	0.14383065561987748	-24.511804790748812	2.650390625	NaN	NaN	NaN	NaN	0
Shape Quantification	17	700	36158.4375	71.74293518066406	6.0866485763452145	36.03125	77.4375	0.4267854921001453	122.4375	3.5074409652896428	NaN	71.5	13.912141133904251	0	14.437980573810965	0.01746183749006258	72.64812775330397	3.354214868864667	71.5	13.167550096702826	578.6563876651995	73.5625	NaN	NaN	NaN	NaN	0
Shape Quantification	18	800	1339.27734375	2.6572964191436768	0.13617453495068726	2.08984375	3.615234375	6.708147319711672	-41.80078125	-1.1974580707492493	NaN	2.740234375	0.1304383995009831	0	14.437980573810965	-0.6358408133878499	2.65821172907489	0.08434541645088878	2.740234375	0.08788220315145776	-41.33941354625549	2.650390625	NaN	NaN	NaN	NaN	0
Shape Quantification	21	700	37163.46875	66.36333465576172	7.142857269918829	41.375	74.875	0.6870301346266428	728.46875	20.86828901017531	NaN	65.0625	14.282488504427059	0	16.04220063756774	0.09107915985146531	67.14031498015873	5.2344169496992725	65.0625	13.653448273187855	1163.5763888888914	68.1875	NaN	NaN	NaN	NaN	0
Shape Quantification	22	800	120171.2890625	214.59158325195312	257.07049672895937	3.390625	846.0	229.07920592211445	117296.9140625	3360.1796956395815	NaN	5.1328125	3.6706395245052916	0	16.04220063756774	57.063292026703934	194.48668464781747	228.75015613983697	5.1328125	2.3406327696155604	106038.16840277778	72.9375	NaN	NaN	NaN	NaN	0
Shape Quantification	23	700	38535.28125	68.81300354003906	7.0547755232040625	45.59375	77.125	0.877136696634451	1802.78125	51.64389021097351	NaN	65.59375	13.146468554154767	0	16.04220063756774	0.24487581732551758	69.51977926587301	5.411597855501064	65.59375	12.300361436452802	2198.576388888887	71.5	NaN	NaN	NaN	NaN	0
Shape Quantification	24	800	135450.046875	241.8750762939453	284.53897744235223	2.78125	942.0	205.421107942386	133093.009765625	3812.687082353426	NaN	4.208984375	4.565212528636639	0	16.04220063756774	52.060246346989764	220.0776832217262	253.38902281240215	4.208984375	1.585590695841939	120886.47135416667	88.15625	NaN	NaN	NaN	NaN	0
Shape Quantification	25	700	43485.84375	77.65328979492188	11.119968183022042	45.65625	90.25	0.7858789050297998	663.34375	19.00266701638674	NaN	76.46875	17.536098642929506	0	16.04220063756774	0.06754879946982333	78.75235615079364	8.932395325743242	76.46875	16.897471417049527	1278.8194444444412	81.9375	NaN	NaN	NaN	NaN	0
Shape Quantification	26	800	72524.9296875	129.50880432128906	181.84355339444264	2.59765625	644.0	326.7632955348754	70210.552734375	2011.306738998882	NaN	4.1328125	1.9581978644590672	0	16.04220063756774	64.0262096600251	111.21412682911706	154.58530213110316	4.1328125	0.931673147409932	59965.536024305555	25.3984375	NaN	NaN	NaN	NaN	0
Shape Quantification	27	700	44934.84375	80.24079132080078	11.22022078460919	47.03125	96.8125	1.3392669327017577	3477.34375	99.61472522016463	NaN	74.03125	17.010238544486764	0	16.04220063756774	0.365047344543377	81.01891121031746	9.105953488627973	74.03125	15.712653394433072	3913.0902777777746	82.65625	NaN	NaN	NaN	NaN	0
Shape Quantification	28	800	73786.109375	131.7609100341797	181.61017631404016	2.578125	623.0	409.7285957927208	71644.544921875	2052.386007542774	NaN	3.82421875	1.5111851786962833	0	16.04220063756774	84.65983465432312	114.1027095734127	155.88438214685863	3.82421875	0.8357177134666611	61755.95486111111	25.7265625	NaN	NaN	NaN	NaN	0
Shape Quantification	29	700	58721.84375	104.86043548583984	15.841976668946842	56.59375	120.4375	0.7362690504650703	1654.34375	47.39163278751108	NaN	101.90625	25.16912803586486	0	16.04220063756774	0.11737336564252693	106.54129464285714	12.356041371440702	101.90625	24.37280393406065	2595.6249999999977	110.8125	NaN	NaN	NaN	NaN	0
Shape Quantification	30	800	60160.53515625	107.42952728271484	152.53816055862856	2.615234375	541.0	134.63262272311297	58263.42578125	1669.0599396693738	NaN	3.3876953125	3.993180061515698	0	16.04220063756774	26.054881109653945	91.97853500124008	129.56931932248196	3.3876953125	0.9279584495227902	49610.870225694445	19.890625	NaN	NaN	NaN	NaN	0
Shape Quantification	31	700	47868.25	85.47901916503906	8.999586299793755	53.34375	96.625	0.7269424721969877	513.25	14.70296335219936	NaN	84.5625	16.593472608010295	0	16.04220063756774	0.05523363787640366	86.46180555555556	6.726301888672083	84.5625	15.670354814358998	1063.611111111112	88.6875	NaN	NaN	NaN	NaN	0
Shape Quantification	32	800	71554.25	127.77544403076172	175.78283224538592	3.03125	676.0	244.14600101842197	69209.248046875	1982.6225770413605	NaN	4.1875	2.751683407459574	0	16.04220063756774	44.91357639683841	109.85838293650794	148.09826174505247	4.1875	1.24862550331899	59175.694444444445	27.4453125	NaN	NaN	NaN	NaN	0
Shape Quantification	33	700	45705.9375	81.61774444580078	12.416236975271463	46.71875	95.375	0.7803556503547368	888.4375	25.450879694534084	NaN	80.03125	19.662509002177387	0	16.04220063756774	0.08068632215444155	82.79923115079364	10.12447143825138	80.03125	19.010253392933798	1550.0694444444412	87.1875	NaN	NaN	NaN	NaN	0
Shape Quantification	34	800	1866.560546875	3.333143949508667	0.25218210955186576	2.89453125	4.5390625	16.366600714103807	131.873046875	3.7777390654573666	NaN	3.09765625	0.08806998320414074	0	16.04220063756774	2.673868838597498	3.3129689050099205	0.19622685200375528	3.09765625	0.07083918819636596	120.57508680555546	3.25	NaN	NaN	NaN	NaN	0
Shape Quantification	35	700	45312.59375	80.91534423828125	10.447784468859576	42.34375	96.0	0.9876321316708777	1422.59375	40.75273993437479	NaN	78.375	17.84571343399085	0	16.04220063756774	0.14235048610072595	81.91970486111111	7.720079027312048	78.375	16.739568438195928	1985.034722222224	83.6875	NaN	NaN	NaN	NaN	0
Shape Quantification	36	800	1664.84765625	2.972942352294922	0.22730078210115603	2.208984375	3.82421875	9.801780721230587	60.31640625	1.7278712335706157	NaN	2.865234375	0.09783777073515292	0	16.04220063756774	1.1008822819066137	2.9710906498015874	0.16621228646067143	2.865234375	0.0722827765729305	59.279513888888964	2.9375	NaN	NaN	NaN	NaN	0
Tag Type	Id	Font Name	Font Style	Font Size	R Value	G Value	B Value	Text Type	Arrow Len	ChanName	Color Name
Tag Type	Id	Channel	Peak Location	Size	Lane Name	Lane Channel	Band Name
Tag Type	Id	Font Name	Font Style	Font Size	R Value	G Value	B Value	Text Type	Arrow Len	ChanName	Color Name
Text Font	1	Dialog	0	14	1	1	1	500	5	700	BlueYellow
Text Font	2	Dialog	0	14	1	1	1	500	5	800	BlueYellow
Text Font	3	Dialog	0	14	1	1	1	500	5	700	BlueYellow
Text Font	4	Dialog	0	14	1	1	1	500	5	800	BlueYellow
Text Font	5	Dialog	0	14	1	1	1	500	5	700	BlueYellow
Text Font	6	Dialog	0	14	1	1	1	500	5	800	BlueYellow
Text Font	7	Dialog	0	14	1	1	1	500	5	700	BlueYellow
Text Font	8	Dialog	0	14	1	1	1	500	5	800	BlueYellow
Text Font	9	Dialog	0	14	1	1	1	500	5	700	BlueYellow
Text Font	10	Dialog	0	14	1	1	1	500	5	800	BlueYellow
Text Font	11	Dialog	0	14	1	1	1	500	5	700	BlueYellow
Text Font	12	Dialog	0	14	1	1	1	500	5	800	BlueYellow
Text Font	13	Dialog	0	14	1	1	1	500	5	700	BlueYellow
Text Font	14	Dialog	0	14	1	1	1	500	5	800	BlueYellow
Text Font	15	Dialog	0	14	1	1	1	500	5	700	BlueYellow
Text Font	16	Dialog	0	14	1	1	1	500	5	800	BlueYellow
Text Font	17	Dialog	0	14	1	1	1	500	5	700	BlueYellow
Text Font	18	Dialog	0	14	1	1	1	500	5	800	BlueYellow
Text Font	21	Dialog	0	14	1	1	1	500	5	700	BlueYellow
Text Font	22	Dialog	0	14	1	1	1	500	5	800	BlueYellow
Text Font	23	Dialog	0	14	1	1	1	500	5	700	BlueYellow
Text Font	24	Dialog	0	14	1	1	1	500	5	800	BlueYellow
Text Font	25	Dialog	0	14	1	1	1	500	5	700	BlueYellow
Text Font	26	Dialog	0	14	1	1	1	500	5	800	BlueYellow
Text Font	27	Dialog	0	14	1	1	1	500	5	700	BlueYellow
Text Font	28	Dialog	0	14	1	1	1	500	5	800	BlueYellow
Text Font	29	Dialog	0	14	1	1	1	500	5	700	BlueYellow
Text Font	30	Dialog	0	14	1	1	1	500	5	800	BlueYellow
Text Font	31	Dialog	0	14	1	1	1	500	5	700	BlueYellow
Text Font	32	Dialog	0	14	1	1	1	500	5	800	BlueYellow
Text Font	33	Dialog	0	14	1	1	1	500	5	700	BlueYellow
Text Font	34	Dialog	0	14	1	1	1	500	5	800	BlueYellow
Text Font	35	Dialog	0	14	1	1	1	500	5	700	BlueYellow
Text Font	36	Dialog	0	14	1	1	1	500	5	800	BlueYellow
