# Supplementary material for: Distinct responses to rare codons in select Drosophila tissues
Source: eLife. 2022 May 6;11:e76893. doi: 10.7554/eLife.76893 (PMC9116940; doi:10.7554/eLife.76893)
Supplement: Figure 1—figure supplement 1—source data 2. — Blot image was taken in the 700 nm channel and indicates the total protein stain obtained using the LI-COR Revert700 Total Protein Stain kit. Ladder is LI-COR Chameleon Duo pre-stained protein ladder. [file elife-76893-fig1-figsupp1-data2.zip › 0000179_01/0000179_01_shape.txt]

Header	LI-COR Imager file
Version	1.0.0
Warning	WARNING! This file format is required for LI-COR Applications. DO NOT MODIFY DATA!
Type	_shape
Working Folder	C:\Users\scott\MyWorkArea\Images\
Acq. Image Id	0000179_01
App Name	Image Studio Lite
..	 
Tag Type	Id	Channel	Name	Shape Version	Shape Type	Shape Quant Type	Pixel Area	Selected	Ref X	Ref Y	Rotation	Text Locn	Text Angle
Shape Definition	1	700	00001	LI-COR PAI SHAPE 1.0	100	201	10912	false	53	85	2.5	Upper Center	0.0
Shape Definition	2	800	00002	LI-COR PAI SHAPE 1.0	100	201	10912	false	53	85	2.5	Lower Center	0.0
Shape Definition	3	700	00003	LI-COR PAI SHAPE 1.0	100	201	10912	false	102	86	2.5	Upper Center	0.0
Shape Definition	4	800	00004	LI-COR PAI SHAPE 1.0	100	201	10912	false	102	86	2.5	Lower Center	0.0
Shape Definition	5	700	00005	LI-COR PAI SHAPE 1.0	100	201	10912	false	149	88	2.5	Upper Center	0.0
Shape Definition	6	800	00006	LI-COR PAI SHAPE 1.0	100	201	10912	false	149	88	2.5	Lower Center	0.0
Shape Definition	7	700	00007	LI-COR PAI SHAPE 1.0	100	201	10912	false	193	90	2.5	Upper Center	0.0
Shape Definition	8	800	00008	LI-COR PAI SHAPE 1.0	100	201	10912	false	193	90	2.5	Lower Center	0.0
Shape Definition	9	700	00009	LI-COR PAI SHAPE 1.0	100	201	10912	false	244	84	2.5	Upper Center	0.0
Shape Definition	10	800	00010	LI-COR PAI SHAPE 1.0	100	201	10912	false	244	84	2.5	Lower Center	0.0
Shape Definition	11	700	00011	LI-COR PAI SHAPE 1.0	100	201	10906	false	294	84	0.5	Upper Center	0.0
Shape Definition	12	800	00012	LI-COR PAI SHAPE 1.0	100	201	10906	false	294	84	0.5	Lower Center	0.0
Shape Definition	13	700	00013	LI-COR PAI SHAPE 1.0	100	201	10906	false	339	82	0.5	Upper Center	0.0
Shape Definition	14	800	00014	LI-COR PAI SHAPE 1.0	100	201	10906	false	339	82	0.5	Lower Center	0.0
Shape Definition	15	700	00015	LI-COR PAI SHAPE 1.0	100	201	10906	false	388	90	0.5	Upper Center	0.0
Shape Definition	16	800	00016	LI-COR PAI SHAPE 1.0	100	201	10906	false	388	90	0.5	Lower Center	0.0
Shape Definition	17	700	00017	LI-COR PAI SHAPE 1.0	100	201	10906	false	436	95	0.5	Upper Center	0.0
Shape Definition	18	800	00018	LI-COR PAI SHAPE 1.0	100	201	10906	false	436	95	0.5	Lower Center	0.0
Shape Definition	19	700	00019	LI-COR PAI SHAPE 1.0	100	201	12001	false	44	427	3.0	Upper Center	0.0
Shape Definition	20	800	00020	LI-COR PAI SHAPE 1.0	100	201	12001	false	44	427	3.0	Lower Center	0.0
Shape Definition	21	700	00021	LI-COR PAI SHAPE 1.0	100	201	12001	false	94	428	3.0	Upper Center	0.0
Shape Definition	22	800	00022	LI-COR PAI SHAPE 1.0	100	201	12001	false	94	428	3.0	Lower Center	0.0
Shape Definition	23	700	00023	LI-COR PAI SHAPE 1.0	100	201	12001	false	145	428	3.0	Upper Center	0.0
Shape Definition	24	800	00024	LI-COR PAI SHAPE 1.0	100	201	12001	false	145	428	3.0	Lower Center	0.0
Shape Definition	25	700	00025	LI-COR PAI SHAPE 1.0	100	201	12001	false	193	427	2.0	Upper Center	0.0
Shape Definition	26	800	00026	LI-COR PAI SHAPE 1.0	100	201	12001	false	193	427	2.0	Lower Center	0.0
Shape Definition	27	700	00027	LI-COR PAI SHAPE 1.0	100	201	11999	false	242	429	1.0	Upper Center	0.0
Shape Definition	28	800	00028	LI-COR PAI SHAPE 1.0	100	201	11999	false	242	429	1.0	Lower Center	0.0
Shape Definition	29	700	00029	LI-COR PAI SHAPE 1.0	100	201	11999	false	287	432	1.0	Upper Center	0.0
Shape Definition	30	800	00030	LI-COR PAI SHAPE 1.0	100	201	11999	false	287	432	1.0	Lower Center	0.0
Shape Definition	31	700	00031	LI-COR PAI SHAPE 1.0	100	201	11999	false	335	432	0.5	Upper Center	0.0
Shape Definition	32	800	00032	LI-COR PAI SHAPE 1.0	100	201	11999	false	335	432	0.5	Lower Center	0.0
Shape Definition	33	700	00033	LI-COR PAI SHAPE 1.0	100	201	11999	false	383	434	1.0	Upper Center	0.0
Shape Definition	34	800	00034	LI-COR PAI SHAPE 1.0	100	201	11999	false	383	434	1.0	Lower Center	0.0
Tag Type	Id	Channel	Point Pairs
Shape Boundary	1	700	5	53	85	89	85	89	388	53	388	53	85
Shape Boundary	2	800	5	53	85	89	85	89	388	53	388	53	85
Shape Boundary	3	700	5	102	86	138	86	138	389	102	389	102	86
Shape Boundary	4	800	5	102	86	138	86	138	389	102	389	102	86
Shape Boundary	5	700	5	149	88	185	88	185	391	149	391	149	88
Shape Boundary	6	800	5	149	88	185	88	185	391	149	391	149	88
Shape Boundary	7	700	5	193	90	229	90	229	393	193	393	193	90
Shape Boundary	8	800	5	193	90	229	90	229	393	193	393	193	90
Shape Boundary	9	700	5	244	84	280	84	280	387	244	387	244	84
Shape Boundary	10	800	5	244	84	280	84	280	387	244	387	244	84
Shape Boundary	11	700	5	294	84	330	84	330	387	294	387	294	84
Shape Boundary	12	800	5	294	84	330	84	330	387	294	387	294	84
Shape Boundary	13	700	5	339	82	375	82	375	385	339	385	339	82
Shape Boundary	14	800	5	339	82	375	82	375	385	339	385	339	82
Shape Boundary	15	700	5	388	90	424	90	424	393	388	393	388	90
Shape Boundary	16	800	5	388	90	424	90	424	393	388	393	388	90
Shape Boundary	17	700	5	436	95	472	95	472	398	436	398	436	95
Shape Boundary	18	800	5	436	95	472	95	472	398	436	398	436	95
Shape Boundary	19	700	5	44	427	84	427	84	727	44	727	44	427
Shape Boundary	20	800	5	44	427	84	427	84	727	44	727	44	427
Shape Boundary	21	700	5	94	428	134	428	134	728	94	728	94	428
Shape Boundary	22	800	5	94	428	134	428	134	728	94	728	94	428
Shape Boundary	23	700	5	145	428	185	428	185	728	145	728	145	428
Shape Boundary	24	800	5	145	428	185	428	185	728	145	728	145	428
Shape Boundary	25	700	5	193	427	233	427	233	727	193	727	193	427
Shape Boundary	26	800	5	193	427	233	427	233	727	193	727	193	427
Shape Boundary	27	700	5	242	429	282	429	282	729	242	729	242	429
Shape Boundary	28	800	5	242	429	282	429	282	729	242	729	242	429
Shape Boundary	29	700	5	287	432	327	432	327	732	287	732	287	432
Shape Boundary	30	800	5	287	432	327	432	327	732	287	732	287	432
Shape Boundary	31	700	5	335	432	375	432	375	732	335	732	335	432
Shape Boundary	32	800	5	335	432	375	432	375	732	335	732	335	432
Shape Boundary	33	700	5	383	434	423	434	423	734	383	734	383	434
Shape Boundary	34	800	5	383	434	423	434	423	734	383	734	383	434
Tag Type	Id	Channel	Description
Shape Description	1	700	
Shape Description	2	800	
Shape Description	3	700	
Shape Description	4	800	
Shape Description	5	700	
Shape Description	6	800	
Shape Description	7	700	
Shape Description	8	800	
Shape Description	9	700	
Shape Description	10	800	
Shape Description	11	700	
Shape Description	12	800	
Shape Description	13	700	
Shape Description	14	800	
Shape Description	15	700	
Shape Description	16	800	
Shape Description	17	700	
Shape Description	18	800	
Shape Description	19	700	
Shape Description	20	800	
Shape Description	21	700	
Shape Description	22	800	
Shape Description	23	700	
Shape Description	24	800	
Shape Description	25	700	
Shape Description	26	800	
Shape Description	27	700	
Shape Description	28	800	
Shape Description	29	700	
Shape Description	30	800	
Shape Description	31	700	
Shape Description	32	800	
Shape Description	33	700	
Shape Description	34	800	
Tag Type	Id	Channel	Total Raw Intensity	Mean	Std Dev	Min Intensity	Max Intensity	Max SNR	Signal	Integr Intensity	Auto Shape Backgnd Thresh	Background	Background Std Dev	PerCent Satur	mm Area	Mean SNR	Trim Mean	Trim Std Dev	Trim Background	Trim Backgnd Std Dev	Trim Signal	Median	Trim Median	Conc Standard	Conc Value	Auto Shape StdDev Mult	Auto Shape Search Limit
Shape Quantification	1	700	2990303.5	274.0380859375	54.918247696952626	151.625	451.0	13.992629226460206	1103891.5	31614.91480747135	NaN	172.875	19.87653610331236	0	312.51436430041116	5.089572791769415	274.8760944817756	48.86009432325947	172.875	12.37574708804783	1113035.9429851356	281.0	NaN	NaN	NaN	NaN	0
Shape Quantification	2	800	5884.451171875	0.5392642021179199	0.01966001983658515	0.465576171875	0.890625	0.011087072461858184	-51.080322265625	-1.4629155462886672	NaN	0.5439453125	31.26882129549073	0	312.51436430041116	-1.4970550162066547E-4	0.5391375169421961	0.014859976214337014	0.5439453125	0.7183422503168545	-52.462665126755745	0.53759765625	NaN	NaN	NaN	NaN	0
Shape Quantification	3	700	3215160.0	294.6444396972656	67.06227556382758	167.0	697.0	20.671935184356823	1332840.125	38171.8918968526	NaN	172.5	25.37256407406441	0	312.51436430041116	4.814036108105688	293.8315643453472	55.0918482104763	172.5	19.808461314674325	1323970.0301364288	296.0	NaN	NaN	NaN	NaN	0
Shape Quantification	4	800	5992.861328125	0.5491991639137268	0.0349329868606187	0.47802734375	0.890625	15.641220096976955	126.595703125	3.625639267345395	NaN	0.53759765625	0.02257032006206671	0	312.51436430041116	0.5140162988939859	0.545878403154271	0.020564480565425744	0.53759765625	0.014265315065483826	90.35951021940572	0.5439453125	NaN	NaN	NaN	NaN	0
Shape Quantification	5	700	2968485.5	272.03863525390625	55.25856924423561	153.75	415.0	8.591604465368206	1219837.625	34935.55534517947	NaN	160.25	29.65103910763917	0	312.51436430041116	3.770142363270207	273.1009977601303	48.98261816933599	160.25	22.153291380589575	1231430.0875585421	285.0	NaN	NaN	NaN	NaN	0
Shape Quantification	6	800	5901.8994140625	0.5408632159233093	0.022344285531177788	0.47802734375	0.9970703125	19.570641131028445	35.633544921875	1.0205273679462894	NaN	0.53759765625	0.02347764966787547	0	312.51436430041116	0.13909132816562186	0.5400773912358735	0.015331989542664985	0.53759765625	0.015573372760562013	27.05886816585169	0.53759765625	NaN	NaN	NaN	NaN	0
Shape Quantification	7	700	2667640.0	244.46849060058594	51.22410874428661	135.125	428.0	6.675553559989681	909444.125	26046.03671106293	NaN	161.125	39.977958022766956	0	312.51436430041116	2.0847359557766625	245.12013846467116	44.45386797800684	161.125	31.192315808182077	916554.9509264916	249.0	NaN	NaN	NaN	NaN	0
Shape Quantification	8	800	5892.29638671875	0.5399831533432007	0.02220030742611909	0.465576171875	0.83740234375	14.18615145340424	26.03076171875	0.7455083349331594	NaN	0.53759765625	0.021133616716608232	0	312.51436430041116	0.11287784063034742	0.5394078066139788	0.015559489510392542	0.53759765625	0.014202869209340344	19.752360771736686	0.53759765625	NaN	NaN	NaN	NaN	0
Shape Quantification	9	700	2738256.5	250.93991088867188	54.704233056394905	148.25	461.0	19.182427901276572	1029164.375	29474.766350234146	NaN	156.625	15.867386629392422	0	312.51436430041116	5.943947750606641	250.7333409692527	48.588573701046855	156.625	11.572658110959113	1026910.2166564856	254.0	NaN	NaN	NaN	NaN	0
Shape Quantification	10	800	6012.642578125	0.5510119199752808	0.02206151693940105	0.484375	1.3095703125	32.172118186845815	77.111083984375	2.2084238812218264	NaN	0.5439453125	0.02379778028768527	0	312.51436430041116	0.2969449886242262	0.5505525204101761	0.014222397402793229	0.5439453125	0.014135746111967686	72.09785271584165	0.5498046875	NaN	NaN	NaN	NaN	0
Shape Quantification	11	700	2965235.0	271.8902282714844	61.430470949938424	149.125	562.0	19.99860342467772	1210732.125	34674.77826085602	NaN	160.875	20.057650600992613	0	312.34252722326653	5.5348073734699685	272.35718469845153	54.61439234430953	160.875	11.61344851427246	1215824.7063213123	281.0	NaN	NaN	NaN	NaN	0
Shape Quantification	12	800	6082.3017578125	0.557702362537384	0.021477912962861053	0.496826171875	0.8720703125	15.510373575771549	150.0341796875	4.296905818215976	NaN	0.5439453125	0.021155196449462548	0	312.34252722326653	0.6502908633500296	0.5570570270317594	0.014086651044975878	0.5439453125	0.013338447683641143	142.99635868336813	0.55615234375	NaN	NaN	NaN	NaN	0
Shape Quantification	13	700	3047285.0	279.4136047363281	63.45921430092452	153.375	424.0	7.943467614904173	1296871.875	37141.778738517896	NaN	160.5	33.171910905207206	0	312.34252722326653	3.58476828197996	280.51430063162184	56.899702465563855	160.5	16.07292686821367	1308875.9626884677	298.0	NaN	NaN	NaN	NaN	0
Shape Quantification	14	800	5997.0869140625	0.5498887896537781	0.018986495275626094	0.47802734375	0.734375	10.895242159192902	64.8193359375	1.8563942049929076	NaN	0.5439453125	0.017478242770338447	0	312.34252722326653	0.34004885493115256	0.5497719563404136	0.014425528161163862	0.5439453125	0.01374584338462553	63.54537772355124	0.5498046875	NaN	NaN	NaN	NaN	0
Shape Quantification	15	700	3025105.0	277.3798828125	54.18420839315947	150.625	596.0	9.92668336014628	1301957.125	37287.417821276205	NaN	158.0	44.1234986660787	0	312.34252722326653	2.7055854069607252	278.51059494702525	45.16168774302826	158.0	28.158921187619562	1314288.5484922575	291.0	NaN	NaN	NaN	NaN	0
Shape Quantification	16	800	6017.7392578125	0.5517824292182922	0.04801917033075598	0.47802734375	0.9091796875	8.837464365699391	154.69921875	4.430510264426915	NaN	0.53759765625	0.042046226821825856	0	312.34252722326653	0.3373615615990649	0.5451995426790445	0.015147100360547274	0.53759765625	0.013925604260833255	82.90617339515897	0.5439453125	NaN	NaN	NaN	NaN	0
Shape Quantification	17	700	3132754.5	287.25054931640625	74.29090617651092	132.0	713.0	11.530567995062796	1273281.5	36466.16189039351	NaN	170.5	47.04885312087746	0	312.34252722326653	2.481474943840248	286.2067542787286	63.05801558538163	170.5	30.607963621016275	1261897.8621638145	300.0	NaN	NaN	NaN	NaN	0
Shape Quantification	18	800	5919.00537109375	0.5427292585372925	0.026725910998942528	0.47802734375	1.265625	18.472813002433114	55.96533203125	1.6028198462800158	NaN	0.53759765625	0.03941074614105113	0	312.34252722326653	0.13020837955785794	0.5414567495033619	0.01592488704915731	0.53759765625	0.015753812559880367	42.087271021164526	0.5439453125	NaN	NaN	NaN	NaN	0
Shape Quantification	19	700	3373528.25	281.10394287109375	66.73225675133011	139.25	602.0	11.042717712889772	1475870.125	42268.20142085258	NaN	158.125	40.196173762721514	0	343.7027938021659	3.059468534622461	282.50907323395984	56.24702202884439	158.125	30.426673852755165	1492733.262880752	296.0	NaN	NaN	NaN	NaN	0
Shape Quantification	20	800	6420.279296875	0.5349786877632141	0.026688174881285578	0.465576171875	1.0341796875	0.0176162380922144	-177.9267578125	-5.095735668054129	NaN	0.5498046875	27.495938546270697	0	343.7027938021659	-5.39206701136326E-4	0.5335479643088603	0.014759985071213098	0.5498046875	1.4313125068081247	-195.0969350168674	0.53125	NaN	NaN	NaN	NaN	0
Shape Quantification	21	700	3255128.0	271.2380676269531	62.8423254205871	146.375	407.0	4.823236186319924	1169204.3125	33485.44194082082	NaN	173.8125	48.34668902621572	0	343.7027938021659	2.0151446949692664	271.4381307286362	55.138724670572756	173.8125	39.994597687979116	1171605.1943743634	277.0	NaN	NaN	NaN	NaN	0
Shape Quantification	22	800	6517.8759765625	0.5431110858917236	0.024566999565432984	0.471923828125	0.8310546875	16.836140341882576	66.166748046875	1.8949834314236267	NaN	0.53759765625	0.017430184430096425	0	343.7027938021659	0.3163154262461372	0.542142952981784	0.014989238266192832	0.53759765625	0.013277944495961244	54.548106078140435	0.5439453125	NaN	NaN	NaN	NaN	0
Shape Quantification	23	700	3215144.5	267.9063720703125	66.50138595096901	135.375	415.0	7.799230420999695	1078966.375	30901.07136956049	NaN	178.0	30.387613547340436	0	343.7027938021659	2.9586519601340417	268.59235255994815	58.67106769384211	178.0	25.700914607792498	1087198.8230719378	279.0	NaN	NaN	NaN	NaN	0
Shape Quantification	24	800	6491.873046875	0.5409443378448486	0.03404062000876821	0.41259765625	3.068359375	120.78214614113533	40.16357421875	1.1502652002387317	NaN	0.53759765625	0.02095311103176438	0	343.7027938021659	0.1597226122023934	0.540294030211323	0.014917567816209839	0.53759765625	0.014439408147871983	32.35918390983793	0.5439453125	NaN	NaN	NaN	NaN	0
Shape Quantification	25	700	3369310.0	280.75244140625	66.90713190758767	140.25	396.0	7.7456797394701145	1347141.375	38581.472730105095	NaN	168.5	29.37121177896304	0	343.7027938021659	3.8218520817548765	282.9544718081659	59.67907143243786	168.5	22.71147077717545	1373568.1161697991	300.0	NaN	NaN	NaN	NaN	0
Shape Quantification	26	800	6534.68798828125	0.5445119738578796	0.02303506123956637	0.47802734375	1.015625	25.410932382681857	82.978515625	2.3764642651336705	NaN	0.53759765625	0.01881187736644354	0	343.7027938021659	0.36754971211651466	0.5439661077388668	0.01545027378255704	0.53759765625	0.014348271305881254	76.4277863178902	0.5439453125	NaN	NaN	NaN	NaN	0
Shape Quantification	27	700	3777606.0	314.82672119140625	82.75434502378376	154.75	470.0	13.017907136007844	1701778.875	48738.117971086314	NaN	173.0	22.81472719823687	0	343.645514776451	6.21645500783031	316.0793676511434	73.87508808406824	173.0	12.001103513664468	1716809.3324460697	329.0	NaN	NaN	NaN	NaN	0
Shape Quantification	28	800	6733.77099609375	0.5611943602561951	0.024751053770818793	0.484375	0.8310546875	10.06521822193898	206.97119140625	5.927554097399463	NaN	0.5439453125	0.028524903153534488	0	343.645514776451	0.6047009734174035	0.560666854486853	0.017997598059332313	0.5439453125	0.01440189583590031	200.64178230024976	0.5625	NaN	NaN	NaN	NaN	0
Shape Quantification	29	700	3518969.0	293.2718811035156	76.08864450268347	147.125	791.0	31.361766097926484	1507636.75	43177.98208597763	NaN	167.625	19.876909930822265	0	343.645514776451	6.32124745963147	289.7418410332377	48.06247235140245	167.625	12.268454470719387	1465279.9755578188	306.0	NaN	NaN	NaN	NaN	0
Shape Quantification	30	800	6695.568359375	0.5580105781555176	0.050121731608893015	0.465576171875	0.96240234375	17.033214907780557	168.768798828125	4.833456183973191	NaN	0.5439453125	0.024567119801843992	0	343.645514776451	0.5725228999443945	0.5517378761949125	0.015935689033840128	0.5439453125	0.0147309712643581	93.50297177525565	0.5498046875	NaN	NaN	NaN	NaN	0
Shape Quantification	31	700	3371320.75	280.966796875	64.62882037842064	142.0	497.0	13.989510961249172	1466479.5	41999.25849542566	NaN	158.75	24.178829477095352	0	343.645514776451	5.054703324241594	281.26446625312474	54.851058818906736	158.75	13.775074716118294	1470051.0805712438	287.0	NaN	NaN	NaN	NaN	0
Shape Quantification	32	800	6563.466796875	0.5470011234283447	0.01888066037761845	0.484375	0.8779296875	14.452265754185936	112.832275390625	3.2314614017842835	NaN	0.53759765625	0.0235486972796239	0	343.645514776451	0.3993203159816362	0.5468517183738775	0.014500042896708672	0.53759765625	0.013131876264594621	111.03949142440578	0.5498046875	NaN	NaN	NaN	NaN	0
Shape Quantification	33	700	3533637.0	294.4942932128906	66.88644664544003	153.875	812.0	17.667233902900744	1474308.75	42223.48440146479	NaN	171.625	36.24647771798947	0	343.645514776451	3.389827352727467	294.18906814183873	53.964600887472	171.625	23.113463945758895	1470646.253633923	304.0	NaN	NaN	NaN	NaN	0
Shape Quantification	34	800	6592.35693359375	0.5494088530540466	0.10871001807239057	0.35302734375	10.71875	578.1814591794432	141.72265625	4.058867835862761	NaN	0.53759765625	0.01760892222002262	0	343.645514776451	0.6707511949749873	0.5462610883830201	0.0154041162362123	0.53759765625	0.013305521166272717	103.95252216410843	0.5439453125	NaN	NaN	NaN	NaN	0
Tag Type	Id	Font Name	Font Style	Font Size	R Value	G Value	B Value	Text Type	Arrow Len	ChanName	Color Name
Tag Type	Id	Channel	Peak Location	Size	Lane Name	Lane Channel	Band Name
Tag Type	Id	Font Name	Font Style	Font Size	R Value	G Value	B Value	Text Type	Arrow Len	ChanName	Color Name
Text Font	1	Dialog	0	14	1	1	1	500	5	700	BlueYellow
Text Font	2	Dialog	0	14	1	1	1	500	5	800	BlueYellow
Text Font	3	Dialog	0	14	1	1	1	500	5	700	BlueYellow
Text Font	4	Dialog	0	14	1	1	1	500	5	800	BlueYellow
Text Font	5	Dialog	0	14	1	1	1	500	5	700	BlueYellow
Text Font	6	Dialog	0	14	1	1	1	500	5	800	BlueYellow
Text Font	7	Dialog	0	14	1	1	1	500	5	700	BlueYellow
Text Font	8	Dialog	0	14	1	1	1	500	5	800	BlueYellow
Text Font	9	Dialog	0	14	1	1	1	500	5	700	BlueYellow
Text Font	10	Dialog	0	14	1	1	1	500	5	800	BlueYellow
Text Font	11	Dialog	0	14	1	1	1	500	5	700	BlueYellow
Text Font	12	Dialog	0	14	1	1	1	500	5	800	BlueYellow
Text Font	13	Dialog	0	14	1	1	1	500	5	700	BlueYellow
Text Font	14	Dialog	0	14	1	1	1	500	5	800	BlueYellow
Text Font	15	Dialog	0	14	1	1	1	500	5	700	BlueYellow
Text Font	16	Dialog	0	14	1	1	1	500	5	800	BlueYellow
Text Font	17	Dialog	0	14	1	1	1	500	5	700	BlueYellow
Text Font	18	Dialog	0	14	1	1	1	500	5	800	BlueYellow
Text Font	19	Dialog	0	14	1	1	1	500	5	700	BlueYellow
Text Font	20	Dialog	0	14	1	1	1	500	5	800	BlueYellow
Text Font	21	Dialog	0	14	1	1	1	500	5	700	BlueYellow
Text Font	22	Dialog	0	14	1	1	1	500	5	800	BlueYellow
Text Font	23	Dialog	0	14	1	1	1	500	5	700	BlueYellow
Text Font	24	Dialog	0	14	1	1	1	500	5	800	BlueYellow
Text Font	25	Dialog	0	14	1	1	1	500	5	700	BlueYellow
Text Font	26	Dialog	0	14	1	1	1	500	5	800	BlueYellow
Text Font	27	Dialog	0	14	1	1	1	500	5	700	BlueYellow
Text Font	28	Dialog	0	14	1	1	1	500	5	800	BlueYellow
Text Font	29	Dialog	0	14	1	1	1	500	5	700	BlueYellow
Text Font	30	Dialog	0	14	1	1	1	500	5	800	BlueYellow
Text Font	31	Dialog	0	14	1	1	1	500	5	700	BlueYellow
Text Font	32	Dialog	0	14	1	1	1	500	5	800	BlueYellow
Text Font	33	Dialog	0	14	1	1	1	500	5	700	BlueYellow
Text Font	34	Dialog	0	14	1	1	1	500	5	800	BlueYellow
