# Supplementary material for: Distinct responses to rare codons in select Drosophila tissues
Source: eLife. 2022 May 6;11:e76893. doi: 10.7554/eLife.76893 (PMC9116940; doi:10.7554/eLife.76893)
Supplement: Figure 1—figure supplement 1—source data 3. — Blot image was taken in the 800 nm channel and indicates the signal from anti-GFP antibody recognizing transgenic reporter derived GFP protein. Ladder is LI-COR Chameleon Duo pre-stained protein ladder. [file elife-76893-fig1-figsupp1-data3.zip › 0000187_01/0000187_01_shape.txt]

Header	LI-COR Imager file
Version	1.0.0
Warning	WARNING! This file format is required for LI-COR Applications. DO NOT MODIFY DATA!
Type	_shape
Working Folder	C:\Users\scott\MyWorkArea\Images\
Acq. Image Id	0000187_01
App Name	Image Studio Lite
..	 
Tag Type	Id	Channel	Name	Shape Version	Shape Type	Shape Quant Type	Pixel Area	Selected	Ref X	Ref Y	Rotation	Text Locn	Text Angle
Shape Definition	1	700	00001	LI-COR PAI SHAPE 1.0	100	201	572	false	78	167	0.0	Upper Center	0.0
Shape Definition	3	700	00003	LI-COR PAI SHAPE 1.0	100	201	572	false	124	164	0.0	Upper Center	0.0
Shape Definition	5	700	00005	LI-COR PAI SHAPE 1.0	100	201	572	false	171	163	0.0	Upper Center	0.0
Shape Definition	7	700	00007	LI-COR PAI SHAPE 1.0	100	201	572	false	217	163	0.0	Upper Center	0.0
Shape Definition	9	700	00009	LI-COR PAI SHAPE 1.0	100	201	572	false	263	160	0.0	Upper Center	0.0
Shape Definition	11	700	00011	LI-COR PAI SHAPE 1.0	100	201	572	false	311	158	0.0	Upper Center	0.0
Shape Definition	13	700	00013	LI-COR PAI SHAPE 1.0	100	201	572	false	357	156	0.0	Upper Center	0.0
Shape Definition	15	700	00015	LI-COR PAI SHAPE 1.0	100	201	572	false	405	154	0.0	Upper Center	0.0
Shape Definition	17	700	00017	LI-COR PAI SHAPE 1.0	100	201	532	false	46	498	0.0	Upper Center	0.0
Shape Definition	18	800	00018	LI-COR PAI SHAPE 1.0	100	201	532	false	46	498	0.0	Lower Center	0.0
Shape Definition	19	700	00019	LI-COR PAI SHAPE 1.0	100	201	532	false	90	494	0.0	Upper Center	0.0
Shape Definition	20	800	00020	LI-COR PAI SHAPE 1.0	100	201	532	false	90	494	0.0	Lower Center	0.0
Shape Definition	21	700	00021	LI-COR PAI SHAPE 1.0	100	201	532	false	136	494	0.0	Upper Center	0.0
Shape Definition	22	800	00022	LI-COR PAI SHAPE 1.0	100	201	532	false	136	494	0.0	Lower Center	0.0
Shape Definition	23	700	00023	LI-COR PAI SHAPE 1.0	100	201	532	false	183	487	0.0	Upper Center	0.0
Shape Definition	24	800	00024	LI-COR PAI SHAPE 1.0	100	201	532	false	183	487	0.0	Lower Center	0.0
Shape Definition	25	700	00025	LI-COR PAI SHAPE 1.0	100	201	532	false	231	487	0.0	Upper Center	0.0
Shape Definition	26	800	00026	LI-COR PAI SHAPE 1.0	100	201	532	false	231	487	0.0	Lower Center	0.0
Shape Definition	27	700	00027	LI-COR PAI SHAPE 1.0	100	201	532	false	279	487	0.0	Upper Center	0.0
Shape Definition	28	800	00028	LI-COR PAI SHAPE 1.0	100	201	532	false	279	487	0.0	Lower Center	0.0
Shape Definition	29	700	00029	LI-COR PAI SHAPE 1.0	100	201	532	false	327	487	0.0	Upper Center	0.0
Shape Definition	30	800	00030	LI-COR PAI SHAPE 1.0	100	201	532	false	327	487	0.0	Lower Center	0.0
Shape Definition	31	700	00031	LI-COR PAI SHAPE 1.0	100	201	532	false	375	487	0.0	Upper Center	0.0
Shape Definition	32	800	00032	LI-COR PAI SHAPE 1.0	100	201	532	false	375	487	0.0	Lower Center	0.0
Shape Definition	33	700	00033	LI-COR PAI SHAPE 1.0	100	201	532	false	423	487	0.0	Upper Center	0.0
Shape Definition	34	800	00034	LI-COR PAI SHAPE 1.0	100	201	532	false	423	487	0.0	Lower Center	0.0
Tag Type	Id	Channel	Point Pairs
Shape Boundary	1	700	5	78	167	122	167	122	180	78	180	78	167
Shape Boundary	3	700	5	124	164	168	164	168	177	124	177	124	164
Shape Boundary	5	700	5	171	163	215	163	215	176	171	176	171	163
Shape Boundary	7	700	5	217	163	261	163	261	176	217	176	217	163
Shape Boundary	9	700	5	263	160	307	160	307	173	263	173	263	160
Shape Boundary	11	700	5	311	158	355	158	355	171	311	171	311	158
Shape Boundary	13	700	5	357	156	401	156	401	169	357	169	357	156
Shape Boundary	15	700	5	405	154	449	154	449	167	405	167	405	154
Shape Boundary	17	700	5	46	498	84	498	84	512	46	512	46	498
Shape Boundary	18	800	5	46	498	84	498	84	512	46	512	46	498
Shape Boundary	19	700	5	90	494	128	494	128	508	90	508	90	494
Shape Boundary	20	800	5	90	494	128	494	128	508	90	508	90	494
Shape Boundary	21	700	5	136	494	174	494	174	508	136	508	136	494
Shape Boundary	22	800	5	136	494	174	494	174	508	136	508	136	494
Shape Boundary	23	700	5	183	487	221	487	221	501	183	501	183	487
Shape Boundary	24	800	5	183	487	221	487	221	501	183	501	183	487
Shape Boundary	25	700	5	231	487	269	487	269	501	231	501	231	487
Shape Boundary	26	800	5	231	487	269	487	269	501	231	501	231	487
Shape Boundary	27	700	5	279	487	317	487	317	501	279	501	279	487
Shape Boundary	28	800	5	279	487	317	487	317	501	279	501	279	487
Shape Boundary	29	700	5	327	487	365	487	365	501	327	501	327	487
Shape Boundary	30	800	5	327	487	365	487	365	501	327	501	327	487
Shape Boundary	31	700	5	375	487	413	487	413	501	375	501	375	487
Shape Boundary	32	800	5	375	487	413	487	413	501	375	501	375	487
Shape Boundary	33	700	5	423	487	461	487	461	501	423	501	423	487
Shape Boundary	34	800	5	423	487	461	487	461	501	423	501	423	487
Tag Type	Id	Channel	Description
Shape Description	1	700	
Shape Description	3	700	
Shape Description	5	700	
Shape Description	7	700	
Shape Description	9	700	
Shape Description	11	700	
Shape Description	13	700	
Shape Description	15	700	
Shape Description	17	700	
Shape Description	18	800	
Shape Description	19	700	
Shape Description	20	800	
Shape Description	21	700	
Shape Description	22	800	
Shape Description	23	700	
Shape Description	24	800	
Shape Description	25	700	
Shape Description	26	800	
Shape Description	27	700	
Shape Description	28	800	
Shape Description	29	700	
Shape Description	30	800	
Shape Description	31	700	
Shape Description	32	800	
Shape Description	33	700	
Shape Description	34	800	
Tag Type	Id	Channel	Total Raw Intensity	Mean	Std Dev	Min Intensity	Max Intensity	Max SNR	Signal	Integr Intensity	Auto Shape Backgnd Thresh	Background	Background Std Dev	PerCent Satur	mm Area	Mean SNR	Trim Mean	Trim Std Dev	Trim Background	Trim Backgnd Std Dev	Trim Signal	Median	Trim Median	Conc Standard	Conc Value	Auto Shape StdDev Mult	Auto Shape Search Limit
Shape Quantification	1	700	50613.1875	88.4845962524414	6.03684134227905	66.3125	102.1875	2.4454343502431897	1868.0625	53.513375972431966	NaN	85.21875	6.938951355742803	0	16.385774595995095	0.4706537579004156	88.78512596899225	4.795707380587084	85.21875	5.709364367855357	2039.9670542635654	89.90625	NaN	NaN	NaN	NaN	0
Shape Quantification	3	700	51280.3125	89.65089416503906	6.409204154438854	64.75	101.75	1.841789163132321	104.1875	2.984602955804613	NaN	89.46875	6.668108514176152	0	16.385774595995095	0.027315989029533243	90.09653585271317	4.996406456525444	89.46875	5.395481374850475	359.0935077519356	91.875	NaN	NaN	NaN	NaN	0
Shape Quantification	5	700	50973.21875	89.11402130126953	6.905036872229467	63.15625	104.75	2.0300206311404136	869.59375	24.910781778996693	NaN	87.59375	8.451268788515739	0	16.385774595995095	0.17988645631199854	89.53536821705427	5.221735897810523	87.59375	6.444973471108609	1110.6056201550423	90.65625	NaN	NaN	NaN	NaN	0
Shape Quantification	7	700	43307.34375	75.71214294433594	5.905138877592032	56.4375	86.375	1.5586643957903163	14.09375	0.4037360327138214	NaN	75.6875	6.856832060105494	0	16.385774595995095	0.0035934120685669406	76.04069767441861	4.745051402595775	75.6875	5.580705488472777	202.0290697674447	76.78125	NaN	NaN	NaN	NaN	0
Shape Quantification	9	700	41555.5625	72.64958190917969	5.053484393174919	53.5625	81.125	1.7114845711557214	300.0625	8.595728128864996	NaN	72.125	5.258592541049045	0	16.385774595995095	0.09975764163411227	73.02180232558139	3.811029687537941	72.125	4.406628903476798	512.9709302325552	74.125	NaN	NaN	NaN	NaN	0
Shape Quantification	11	700	41548.125	72.63658142089844	3.993439471210796	54.3125	85.5625	2.538977263094127	757.375	21.696111948674446	NaN	71.3125	5.612496105079029	0	16.385774595995095	0.23591680832240494	72.82715600775194	2.9799626985648073	71.3125	4.577973901597695	866.3832364341087	73.34375	NaN	NaN	NaN	NaN	0
Shape Quantification	13	700	44314.53125	77.47295379638672	5.854637224174766	54.78125	87.875	2.329257436197774	3416.53125	97.87152266201636	NaN	71.5	7.030137478805336	0	16.385774595995095	0.8496216110675888	77.80874515503876	4.603644887475194	71.5	5.924879991039532	3608.602228682173	78.75	NaN	NaN	NaN	NaN	0
Shape Quantification	15	700	48564.625	84.90319061279297	5.878506022787228	57.6875	100.1875	2.426500128880131	2554.375	73.17379892245623	NaN	80.4375	8.139294848962132	0	16.385774595995095	0.5486581629377875	85.08805717054264	4.233716233723757	80.4375	6.832985228230099	2660.11870155039	85.0625	NaN	NaN	NaN	NaN	0
Shape Quantification	17	700	45581.34375	85.67921447753906	9.4429789424816	55.375	116.5	2.76565100831967	3254.09375	93.21826346457414	NaN	79.5625	13.355806603538948	0	15.239916232638793	0.45798189182877225	85.76627604166667	7.346927863656162	79.5625	11.056466599302077	3300.4088541666692	84.9375	NaN	NaN	NaN	NaN	0
Shape Quantification	18	800	34874.515625	65.55360412597656	91.62209241725188	2.63671875	346.0	563.2384826371458	33109.150390625	948.4599219679792	NaN	3.318359375	0.6084130456081873	0	15.239916232638793	102.29110888466833	56.0648681640625	76.94497744771508	3.318359375	0.4251536739117574	28061.14267578125	13.65234375	NaN	NaN	NaN	NaN	0
Shape Quantification	19	700	58781.0	110.4906005859375	11.817136494888691	76.0	134.875	2.1921359914535903	6379.0	182.73576249624597	NaN	98.5	16.593404853446152	0	15.239916232638793	0.7226124842767975	110.89856770833333	9.660050066871628	98.5	14.596243743251726	6596.038020833333	111.0	NaN	NaN	NaN	NaN	0
Shape Quantification	20	800	3318.9609375	6.238648414611816	4.989047496477008	2.66796875	23.859375	84.74219296798127	1623.2109375	46.499245705644896	NaN	3.1875	0.24393840041183024	0	15.239916232638793	12.507864172300392	5.6171630859375	3.8456638955601847	3.1875	0.18116626804559802	1292.5807617187502	3.6845703125	NaN	NaN	NaN	NaN	0
Shape Quantification	21	700	54440.6875	102.33212280273438	7.679338590020011	69.0	114.5	1.8085919750302921	2487.5625	71.25985737491267	NaN	97.65625	9.31318408604455	0	15.239916232638793	0.5020698955053262	102.91041666666666	5.821367897644131	97.65625	8.198507065858015	2795.2166666666644	104.5625	NaN	NaN	NaN	NaN	0
Shape Quantification	22	800	2390.76953125	4.493927478790283	1.8072621672962579	2.458984375	10.921875	38.446446471017076	611.89453125	17.52861165311989	NaN	3.34375	0.19710859378675694	0	15.239916232638793	5.83524882514192	4.310493977864583	1.4251357147961226	3.34375	0.1371627174452029	514.3077962239582	3.65234375	NaN	NaN	NaN	NaN	0
Shape Quantification	23	700	55456.5625	104.24166107177734	12.026518585165787	65.3125	119.1875	0.7528131218414496	-686.0625	-19.653261335253294	NaN	105.53125	18.140292197080157	0	15.239916232638793	-0.07108987834391728	105.06510416666667	10.269468075099837	105.53125	16.830740673382124	-247.9895833333308	108.4375	NaN	NaN	NaN	NaN	0
Shape Quantification	24	800	2149.947265625	4.041254043579102	1.2335429485951033	2.458984375	8.1015625	19.26556969630109	427.701171875	12.252124120256479	NaN	3.2373046875	0.25248450417917917	0	15.239916232638793	3.184154108020328	3.92275390625	0.9704733537688582	3.2373046875	0.19427485616364637	364.65898437500005	3.5380859375	NaN	NaN	NaN	NaN	0
Shape Quantification	25	700	45809.03125	86.1072006225586	6.312308355755266	51.3125	99.3125	1.9702725112806057	1420.28125	40.68602871576601	NaN	83.4375	8.05726106876547	0	15.239916232638793	0.3313410816603234	86.51080729166667	4.517846418345672	83.4375	6.622498457925634	1634.999479166666	86.65625	NaN	NaN	NaN	NaN	0
Shape Quantification	26	800	2242.849609375	4.215882778167725	1.600339081085978	2.375	10.0	31.697877941108736	585.544921875	16.773788646282004	NaN	3.115234375	0.21719957524573594	0	15.239916232638793	5.067451665795583	4.049991861979167	1.258350690234739	3.115234375	0.1304503660934864	497.2909830729166	3.462890625	NaN	NaN	NaN	NaN	0
Shape Quantification	27	700	50437.59375	94.80751037597656	11.62725174451155	58.65625	112.75	1.2640902288340028	2873.46875	82.31470497576184	NaN	89.40625	18.466838416694575	0	15.239916232638793	0.29248412354056685	95.71614583333333	9.10013967663246	89.40625	16.927253270802726	3356.8645833333308	98.25	NaN	NaN	NaN	NaN	0
Shape Quantification	28	800	1454.6953125	2.7343897819519043	0.14240547174641116	2.150390625	3.193359375	2.526281425602356	3.125	0.08952018463721095	NaN	2.728515625	0.18400315391986252	0	15.239916232638793	0.031923692747864586	2.73782958984375	0.10736337768551414	2.728515625	0.1450109978483495	4.955029296874953	2.74609375	NaN	NaN	NaN	NaN	0
Shape Quantification	29	700	49063.71875	92.22503662109375	9.869960553886061	51.3125	107.5	0.8884397646418744	718.21875	20.574424035170193	NaN	90.875	18.7125798074802	0	15.239916232638793	0.0721458643463597	93.0796875	7.208402425896038	90.875	17.68705009546026	1172.893750000003	95.0625	NaN	NaN	NaN	NaN	0
Shape Quantification	30	800	1313.263671875	2.468540668487549	0.11263269245875249	1.958984375	2.80078125	2.582348196252175	1.966796875	0.05634176620604464	NaN	2.46484375	0.130089931515647	0	15.239916232638793	0.02841869900360526	2.4744222005208334	0.07275495458089748	2.46484375	0.09117292237081759	5.095735677083365	2.478515625	NaN	NaN	NaN	NaN	0
Shape Quantification	31	700	44052.09375	82.8046875	12.637250097389934	44.09375	102.125	1.2523571434062888	1043.21875	29.88452323744013	NaN	80.84375	16.99295613239933	0	15.239916232638793	0.11539707892620356	83.76451822916667	10.299517097052169	80.84375	16.245540399218573	1553.8486979166678	87.21875	NaN	NaN	NaN	NaN	0
Shape Quantification	32	800	993.3662109375	1.867229700088501	0.2216083683619322	1.4404296875	2.56640625	2.4587561559336892	2.6201171875	0.07505707980676156	NaN	1.8623046875	0.2863649413955912	0	15.239916232638793	0.017198447139963702	1.8573282877604167	0.18873773585309178	1.8623046875	0.26229454979144484	-2.6474446614583176	1.8251953125	NaN	NaN	NaN	NaN	0
Shape Quantification	33	700	39953.1875	75.0999755859375	9.674826060345495	45.71875	87.5	0.9934333076020888	1100.5625	31.527218625532953	NaN	73.03125	14.564389868227908	0	15.239916232638793	0.1420400389220768	75.90182291666666	7.726960253625779	73.03125	13.943962634233898	1527.1447916666632	77.75	NaN	NaN	NaN	NaN	0
Shape Quantification	34	800	849.7236328125	1.5972248315811157	0.050588720103781064	1.369140625	1.744140625	1.4259569318856733	1.8486328125	0.052956784224450104	NaN	1.59375	0.10546645669103394	0	15.239916232638793	0.03294766712307912	1.5963277180989583	0.0397788890571385	1.59375	0.050844133360025814	1.3713460286458412	1.587890625	NaN	NaN	NaN	NaN	0
Tag Type	Id	Font Name	Font Style	Font Size	R Value	G Value	B Value	Text Type	Arrow Len	ChanName	Color Name
Tag Type	Id	Channel	Peak Location	Size	Lane Name	Lane Channel	Band Name
Tag Type	Id	Font Name	Font Style	Font Size	R Value	G Value	B Value	Text Type	Arrow Len	ChanName	Color Name
Text Font	1	Dialog	0	14	1	1	1	500	5	700	BlueYellow
Text Font	3	Dialog	0	14	1	1	1	500	5	700	BlueYellow
Text Font	5	Dialog	0	14	1	1	1	500	5	700	BlueYellow
Text Font	7	Dialog	0	14	1	1	1	500	5	700	BlueYellow
Text Font	9	Dialog	0	14	1	1	1	500	5	700	BlueYellow
Text Font	11	Dialog	0	14	1	1	1	500	5	700	BlueYellow
Text Font	13	Dialog	0	14	1	1	1	500	5	700	BlueYellow
Text Font	15	Dialog	0	14	1	1	1	500	5	700	BlueYellow
Text Font	17	Dialog	0	14	1	1	1	500	5	700	BlueYellow
Text Font	18	Dialog	0	14	1	1	1	500	5	800	BlueYellow
Text Font	19	Dialog	0	14	1	1	1	500	5	700	BlueYellow
Text Font	20	Dialog	0	14	1	1	1	500	5	800	BlueYellow
Text Font	21	Dialog	0	14	1	1	1	500	5	700	BlueYellow
Text Font	22	Dialog	0	14	1	1	1	500	5	800	BlueYellow
Text Font	23	Dialog	0	14	1	1	1	500	5	700	BlueYellow
Text Font	24	Dialog	0	14	1	1	1	500	5	800	BlueYellow
Text Font	25	Dialog	0	14	1	1	1	500	5	700	BlueYellow
Text Font	26	Dialog	0	14	1	1	1	500	5	800	BlueYellow
Text Font	27	Dialog	0	14	1	1	1	500	5	700	BlueYellow
Text Font	28	Dialog	0	14	1	1	1	500	5	800	BlueYellow
Text Font	29	Dialog	0	14	1	1	1	500	5	700	BlueYellow
Text Font	30	Dialog	0	14	1	1	1	500	5	800	BlueYellow
Text Font	31	Dialog	0	14	1	1	1	500	5	700	BlueYellow
Text Font	32	Dialog	0	14	1	1	1	500	5	800	BlueYellow
Text Font	33	Dialog	0	14	1	1	1	500	5	700	BlueYellow
Text Font	34	Dialog	0	14	1	1	1	500	5	800	BlueYellow
