# Supplementary material for: Distinct responses to rare codons in select Drosophila tissues
Source: eLife. 2022 May 6;11:e76893. doi: 10.7554/eLife.76893 (PMC9116940; doi:10.7554/eLife.76893)
Supplement: Figure 1—figure supplement 1—source data 4. — Blot image was taken in the 700 nm channel and indicates the total protein stain obtained using the LI-COR Revert700 Total Protein Stain kit. Ladder is LI-COR Chameleon Duo pre-stained protein ladder. [file elife-76893-fig1-figsupp1-data4.zip › 0000183_01/0000183_01_acq.txt]

#Properties Updated
#Tue Jan 11 11:33:39 EST 2022
MouseStrain=
Y=7.0
BackgroundSegments=All
X=7.0
CropCenterPt=259, 380
FileVersion=ACQ VERSION 2.0
Quality=low
Barcode=
AnimalId=
Treatment=
FlipImage=false
OrganizationName=
Intensities=Auto Auto
CropDimension=499, 741
ConcentrationColumn=Signal
TimeStamp=2021, 9, 20, 16, 29, 34, 100
InstrumentModel=Odyssey CLx
AcqResolution=169um
BackgroundMethod=Median
ImageModifications=
CropAnnotationColor=BlueYellow
700_ChannelSettings=504, 22808, 24640, 5000, 255, 0, 0
ExRunID=
Archived=false
InstrumentName=CLX-1116
InstrumentVersion=1.0.11
Experiment=
Orientation=
LastUsedTextId=0
ImageName=0000183_01
Height=129.0
AnalysisType=Shapes
AcquireTimeZoneId=America/New_York
InjectTime=
ProjInfo=
ImageId=0000183_01
UserInfo=
FocusPosition=0.0
CustomField2=
CustomField1=
CustomField0=
Agent=
FileType=LI-COR Image Studio Acquisition File
InterpolationMethod=Linear
CellLine=
ChannelFileNames=0000183_01_700.TIF, 0000183_01_800.TIF
Width=88.0
TimePoint=1900, 0, 1, 0, 0, 0, 0
ChannelNames=700, 800
NormalizationChannel=
ChannelPreviews=false, false
BackgroundWidth=3
LastUsedShapeId=18
ProjectName=
800_ChannelSettings=504, 14426, 24759, 5000, 0, 255, 0
Remarks=10202021_gels1&2_WL3 duplicates_revert700 *FIGURE(gel2)*
