# Supplementary material for: Distinct responses to rare codons in select Drosophila tissues
Source: eLife. 2022 May 6;11:e76893. doi: 10.7554/eLife.76893 (PMC9116940; doi:10.7554/eLife.76893)
Supplement: Figure 1—figure supplement 1—source data 4. — Blot image was taken in the 700 nm channel and indicates the total protein stain obtained using the LI-COR Revert700 Total Protein Stain kit. Ladder is LI-COR Chameleon Duo pre-stained protein ladder. [file elife-76893-fig1-figsupp1-data4.zip › 0000183_01/0000183_01_shape.txt]

Header	LI-COR Imager file
Version	1.0.0
Warning	WARNING! This file format is required for LI-COR Applications. DO NOT MODIFY DATA!
Type	_shape
Working Folder	C:\Users\scott\MyWorkArea\Images\
Acq. Image Id	0000183_01
App Name	Image Studio Lite
..	 
Tag Type	Id	Channel	Name	Shape Version	Shape Type	Shape Quant Type	Pixel Area	Selected	Ref X	Ref Y	Rotation	Text Locn	Text Angle
Shape Definition	1	700	00001	LI-COR PAI SHAPE 1.0	100	201	11222	false	43	463	-4.0	Upper Center	0.0
Shape Definition	2	800	00002	LI-COR PAI SHAPE 1.0	100	201	11222	false	43	463	-4.0	Lower Center	0.0
Shape Definition	3	700	00003	LI-COR PAI SHAPE 1.0	100	201	11222	false	90	458	-4.0	Upper Center	0.0
Shape Definition	4	800	00004	LI-COR PAI SHAPE 1.0	100	201	11222	false	90	458	-4.0	Lower Center	0.0
Shape Definition	5	700	00005	LI-COR PAI SHAPE 1.0	100	201	11222	false	137	459	-4.0	Upper Center	0.0
Shape Definition	6	800	00006	LI-COR PAI SHAPE 1.0	100	201	11222	false	137	459	-4.0	Lower Center	0.0
Shape Definition	7	700	00007	LI-COR PAI SHAPE 1.0	100	201	11222	false	184	460	-4.0	Upper Center	0.0
Shape Definition	8	800	00008	LI-COR PAI SHAPE 1.0	100	201	11222	false	184	460	-4.0	Lower Center	0.0
Shape Definition	9	700	00009	LI-COR PAI SHAPE 1.0	100	201	11226	false	233	461	-2.5	Upper Center	0.0
Shape Definition	10	800	00010	LI-COR PAI SHAPE 1.0	100	201	11226	false	233	461	-2.5	Lower Center	0.0
Shape Definition	11	700	00011	LI-COR PAI SHAPE 1.0	100	201	11226	false	279	459	-2.5	Upper Center	0.0
Shape Definition	12	800	00012	LI-COR PAI SHAPE 1.0	100	201	11226	false	279	459	-2.5	Lower Center	0.0
Shape Definition	13	700	00013	LI-COR PAI SHAPE 1.0	100	201	11226	false	327	457	-2.5	Upper Center	0.0
Shape Definition	14	800	00014	LI-COR PAI SHAPE 1.0	100	201	11226	false	327	457	-2.5	Lower Center	0.0
Shape Definition	15	700	00015	LI-COR PAI SHAPE 1.0	100	201	11226	false	374	457	-2.5	Upper Center	0.0
Shape Definition	16	800	00016	LI-COR PAI SHAPE 1.0	100	201	11226	false	374	457	-2.5	Lower Center	0.0
Shape Definition	17	700	00017	LI-COR PAI SHAPE 1.0	100	201	11226	false	421	455	-2.5	Upper Center	0.0
Shape Definition	18	800	00018	LI-COR PAI SHAPE 1.0	100	201	11226	false	421	455	-2.5	Lower Center	0.0
Tag Type	Id	Channel	Point Pairs
Shape Boundary	1	700	5	43	463	86	463	86	724	43	724	43	463
Shape Boundary	2	800	5	43	463	86	463	86	724	43	724	43	463
Shape Boundary	3	700	5	90	458	133	458	133	719	90	719	90	458
Shape Boundary	4	800	5	90	458	133	458	133	719	90	719	90	458
Shape Boundary	5	700	5	137	459	180	459	180	720	137	720	137	459
Shape Boundary	6	800	5	137	459	180	459	180	720	137	720	137	459
Shape Boundary	7	700	5	184	460	227	460	227	721	184	721	184	460
Shape Boundary	8	800	5	184	460	227	460	227	721	184	721	184	460
Shape Boundary	9	700	5	233	461	276	461	276	722	233	722	233	461
Shape Boundary	10	800	5	233	461	276	461	276	722	233	722	233	461
Shape Boundary	11	700	5	279	459	322	459	322	720	279	720	279	459
Shape Boundary	12	800	5	279	459	322	459	322	720	279	720	279	459
Shape Boundary	13	700	5	327	457	370	457	370	718	327	718	327	457
Shape Boundary	14	800	5	327	457	370	457	370	718	327	718	327	457
Shape Boundary	15	700	5	374	457	417	457	417	718	374	718	374	457
Shape Boundary	16	800	5	374	457	417	457	417	718	374	718	374	457
Shape Boundary	17	700	5	421	455	464	455	464	716	421	716	421	455
Shape Boundary	18	800	5	421	455	464	455	464	716	421	716	421	455
Tag Type	Id	Channel	Description
Shape Description	1	700	
Shape Description	2	800	
Shape Description	3	700	
Shape Description	4	800	
Shape Description	5	700	
Shape Description	6	800	
Shape Description	7	700	
Shape Description	8	800	
Shape Description	9	700	
Shape Description	10	800	
Shape Description	11	700	
Shape Description	12	800	
Shape Description	13	700	
Shape Description	14	800	
Shape Description	15	700	
Shape Description	16	800	
Shape Description	17	700	
Shape Description	18	800	
Tag Type	Id	Channel	Total Raw Intensity	Mean	Std Dev	Min Intensity	Max Intensity	Max SNR	Signal	Integr Intensity	Auto Shape Backgnd Thresh	Background	Background Std Dev	PerCent Satur	mm Area	Mean SNR	Trim Mean	Trim Std Dev	Trim Background	Trim Backgnd Std Dev	Trim Signal	Median	Trim Median	Conc Standard	Conc Value	Auto Shape StdDev Mult	Auto Shape Search Limit
Shape Quantification	1	700	3012958.5	268.4867858886719	78.98581317064871	118.75	424.0	2.9959101225760225	757336.5625	21697.166724732102	NaN	201.0	74.43480974931727	0	321.50250897855426	0.9066560774642212	269.4892821782178	72.00186933525133	201.0	67.12653205230663	768586.7246039604	283.0	NaN	NaN	NaN	NaN	0
Shape Quantification	2	800	6264.8642578125	0.558266282081604	0.027127621222995536	0.47802734375	0.9375	13.874487105607688	23.722900390625	0.6796446262550582	NaN	0.55615234375	0.027485531778386942	0	321.50250897855426	0.07691187111451721	0.5577217570389852	0.020272452696773614	0.55615234375	0.02196110075563167	17.611955928991787	0.55615234375	NaN	NaN	NaN	NaN	0
Shape Quantification	3	700	2935291.25	261.5657958984375	75.86214131319441	121.4375	415.0	2.0226586606572345	354231.25	10148.479382784664	NaN	230.0	91.46377666110348	0	321.50250897855426	0.34511789375499746	261.8555321782178	68.72001175600674	230.0	85.94023069916264	357482.78210396017	270.0	NaN	NaN	NaN	NaN	0
Shape Quantification	4	800	6311.69287109375	0.5624392032623291	0.027290363743563778	0.465576171875	1.4033203125	31.2599146275849	-0.68212890625	-0.019542519587076458	NaN	0.5625	0.026897716213147592	0	321.50250897855426	-0.002259856082364348	0.5619798596070544	0.02008568136630837	0.5625	0.021759348640483404	-5.837015489635156	0.5625	NaN	NaN	NaN	NaN	0
Shape Quantification	5	700	2755489.25	245.54351806640625	76.25780127250552	126.0	457.0	2.766136220943172	376425.3125	10784.323864889177	NaN	212.0	88.57119839038951	0	321.50250897855426	0.3787180761500197	243.55292079207922	68.94906347391365	212.0	80.20980232924192	354086.877128713	230.0	NaN	NaN	NaN	NaN	0
Shape Quantification	6	800	6379.5673828125	0.5684875249862671	0.026758594363458454	0.49072265625	1.2314453125	23.531265634719734	67.192138671875	1.9250081239211152	NaN	0.5625	0.028427935959083717	0	321.50250897855426	0.21062158262907646	0.5682530167079208	0.019036229496721208	0.5625	0.02311991089991904	64.56035349628759	0.56884765625	NaN	NaN	NaN	NaN	0
Shape Quantification	7	700	3048207.5	271.6278381347656	96.95604237573677	127.0625	493.0	3.587949284201097	702809.5	20135.004240239105	NaN	209.0	79.15385015349688	0	321.50250897855426	0.7912164618966302	269.78017326732675	89.33232121934755	209.0	66.96571534497242	682075.1044059407	251.0	NaN	NaN	NaN	NaN	0
Shape Quantification	8	800	6392.1416015625	0.5696080923080444	0.031162923353557675	0.471923828125	1.462890625	29.581566602816668	79.766845703125	2.285264750210292	NaN	0.5625	0.030437557181784532	0	321.50250897855426	0.23352982821127127	0.5687414429919554	0.021131853094639882	0.5625	0.020904800327750578	70.04147325572342	0.56884765625	NaN	NaN	NaN	NaN	0
Shape Quantification	9	700	3176593.0	282.9674987792969	87.70987323635126	127.0	520.0	5.886803046668643	1275890.875	36553.387764689265	NaN	169.3125	59.57180785901356	0	321.61710620150154	1.907865318805666	280.8689256730008	76.9466391263865	169.3125	34.01518865924175	1252332.4346051067	279.0	NaN	NaN	NaN	NaN	0
Shape Quantification	10	800	6381.7734375	0.5684815049171448	0.031109802050596193	0.471923828125	1.009765625	10.70395515469698	67.148193359375	1.9237491212276028	NaN	0.5625	0.041785080237722816	0	321.61710620150154	0.1431489128186091	0.5681563110834817	0.02291766383105237	0.5625	0.02293645619895533	63.497748223166084	0.56884765625	NaN	NaN	NaN	NaN	0
Shape Quantification	11	700	2957770.5	263.4750061035156	80.0394068188725	123.4375	428.0	5.498073421422276	1004446.4375	28776.6930841936	NaN	174.0	46.19800074155679	0	321.61710620150154	1.936772292267613	263.62512371338084	73.11195945684038	174.0	38.674807267129225	1006131.6388064134	277.0	NaN	NaN	NaN	NaN	0
Shape Quantification	12	800	6439.4462890625	0.5736189484596252	0.028842729402539177	0.465576171875	1.0751953125	17.737594711332804	124.821044921875	3.576036278355698	NaN	0.5625	0.028904443970209307	0	321.61710620150154	0.384678715027146	0.573185743269992	0.021582247785046915	0.5625	0.022240755586289813	119.9581539489308	0.5751953125	NaN	NaN	NaN	NaN	0
Shape Quantification	13	700	3014679.75	268.54443359375	81.97475241654847	124.4375	434.0	5.365103316224565	1299908.3125	37241.47067464165	NaN	152.75	52.42210325185615	0	321.61710620150154	2.20888568938983	268.5968304631829	74.51444472761253	152.75	37.83486897588363	1300496.5187796915	277.0	NaN	NaN	NaN	NaN	0
Shape Quantification	14	800	6383.9638671875	0.5686766505241394	0.024267327819972085	0.47802734375	0.7998046875	9.646638043840065	69.3388671875	1.986510405499198	NaN	0.5625	0.024599729607511577	0	321.61710620150154	0.2510853482497558	0.5684872927027662	0.018932406667689763	0.5625	0.018736280310384924	67.2133478812535	0.56884765625	NaN	NaN	NaN	NaN	0
Shape Quantification	15	700	2507961.25	223.40647888183594	68.03706504789065	125.5	415.0	3.565250218151161	715309.3125	20493.115190204484	NaN	159.6875	71.611383318952	0	321.61710620150154	0.8897884788564339	220.87744952494063	60.28265759099586	159.6875	59.78858752573527	686918.3733669835	212.0	NaN	NaN	NaN	NaN	0
Shape Quantification	16	800	6339.0302734375	0.5646740198135376	0.02320240080507319	0.47802734375	0.7783203125	5.581970987812146	95.6640625	2.740708974588418	NaN	0.55615234375	0.039800989513397445	0	321.61710620150154	0.21410652976550743	0.5643255939015489	0.017639156729224018	0.55615234375	0.0198172462837376	91.75290620128801	0.5625	NaN	NaN	NaN	NaN	0
Shape Quantification	17	700	2536148.75	225.9174041748047	60.26089526876666	77.4375	554.0	6.333706162364335	695786.4375	19933.798375467835	NaN	163.9375	61.5851904083899	0	321.61710620150154	1.0064092799618611	224.6454127078385	51.46669596510087	163.9375	48.6431968023938	681507.0280581949	224.0	NaN	NaN	NaN	NaN	0
Shape Quantification	18	800	6347.5771484375	0.5654353499412537	0.028812064094127687	0.471923828125	1.099609375	1.0076577943175442	-109.5654296875	-3.1389734933028537	NaN	0.5751953125	0.5204287263566195	0	321.61710620150154	-0.018753712241145686	0.5642285078929137	0.018226715220773973	0.5751953125	0.06056125818565094	-123.11334851915106	0.5625	NaN	NaN	NaN	NaN	0
Tag Type	Id	Font Name	Font Style	Font Size	R Value	G Value	B Value	Text Type	Arrow Len	ChanName	Color Name
Tag Type	Id	Channel	Peak Location	Size	Lane Name	Lane Channel	Band Name
Tag Type	Id	Font Name	Font Style	Font Size	R Value	G Value	B Value	Text Type	Arrow Len	ChanName	Color Name
Text Font	1	Dialog	0	14	1	1	1	500	5	700	BlueYellow
Text Font	2	Dialog	0	14	1	1	1	500	5	800	BlueYellow
Text Font	3	Dialog	0	14	1	1	1	500	5	700	BlueYellow
Text Font	4	Dialog	0	14	1	1	1	500	5	800	BlueYellow
Text Font	5	Dialog	0	14	1	1	1	500	5	700	BlueYellow
Text Font	6	Dialog	0	14	1	1	1	500	5	800	BlueYellow
Text Font	7	Dialog	0	14	1	1	1	500	5	700	BlueYellow
Text Font	8	Dialog	0	14	1	1	1	500	5	800	BlueYellow
Text Font	9	Dialog	0	14	1	1	1	500	5	700	BlueYellow
Text Font	10	Dialog	0	14	1	1	1	500	5	800	BlueYellow
Text Font	11	Dialog	0	14	1	1	1	500	5	700	BlueYellow
Text Font	12	Dialog	0	14	1	1	1	500	5	800	BlueYellow
Text Font	13	Dialog	0	14	1	1	1	500	5	700	BlueYellow
Text Font	14	Dialog	0	14	1	1	1	500	5	800	BlueYellow
Text Font	15	Dialog	0	14	1	1	1	500	5	700	BlueYellow
Text Font	16	Dialog	0	14	1	1	1	500	5	800	BlueYellow
Text Font	17	Dialog	0	14	1	1	1	500	5	700	BlueYellow
Text Font	18	Dialog	0	14	1	1	1	500	5	800	BlueYellow
