# Supplementary material for: Distinct responses to rare codons in select Drosophila tissues
Source: eLife. 2022 May 6;11:e76893. doi: 10.7554/eLife.76893 (PMC9116940; doi:10.7554/eLife.76893)
Supplement: Figure 1—figure supplement 1—source data 5. — Blot image was taken in the 800 nm channel and indicates the signal from anti-GFP antibody recognizing transgenic reporter derived GFP protein. Ladder is LI-COR Chameleon Duo pre-stained protein ladder. [file elife-76893-fig1-figsupp1-data5.zip › 0000200_01/0000200_01_shape.txt]

Header	LI-COR Imager file
Version	1.0.0
Warning	WARNING! This file format is required for LI-COR Applications. DO NOT MODIFY DATA!
Type	_shape
Working Folder	C:\Users\scott\MyWorkArea\Images\
Acq. Image Id	0000200_01
App Name	Image Studio Lite
..	 
Tag Type	Id	Channel	Name	Shape Version	Shape Type	Shape Quant Type	Pixel Area	Selected	Ref X	Ref Y	Rotation	Text Locn	Text Angle
Shape Definition	1	700	00001	LI-COR PAI SHAPE 1.0	100	201	688	false	28	239	0.0	Upper Center	0.0
Shape Definition	2	800	00002	LI-COR PAI SHAPE 1.0	100	201	688	false	28	239	0.0	Lower Center	0.0
Shape Definition	3	700	00003	LI-COR PAI SHAPE 1.0	100	201	688	false	73	240	0.0	Upper Center	0.0
Shape Definition	4	800	00004	LI-COR PAI SHAPE 1.0	100	201	688	false	73	240	0.0	Lower Center	0.0
Shape Definition	5	700	00005	LI-COR PAI SHAPE 1.0	100	201	688	false	120	241	0.0	Upper Center	0.0
Shape Definition	6	800	00006	LI-COR PAI SHAPE 1.0	100	201	688	false	120	241	0.0	Lower Center	0.0
Shape Definition	7	700	00007	LI-COR PAI SHAPE 1.0	100	201	688	false	167	241	0.0	Upper Center	0.0
Shape Definition	8	800	00008	LI-COR PAI SHAPE 1.0	100	201	688	false	167	241	0.0	Lower Center	0.0
Shape Definition	9	700	00009	LI-COR PAI SHAPE 1.0	100	201	688	false	214	241	0.0	Upper Center	0.0
Shape Definition	10	800	00010	LI-COR PAI SHAPE 1.0	100	201	688	false	214	242	0.0	Lower Center	0.0
Shape Definition	11	700	00011	LI-COR PAI SHAPE 1.0	100	201	688	false	262	241	0.0	Upper Center	0.0
Shape Definition	12	800	00012	LI-COR PAI SHAPE 1.0	100	201	688	false	262	242	0.0	Lower Center	0.0
Shape Definition	13	700	00013	LI-COR PAI SHAPE 1.0	100	201	688	false	308	241	0.0	Upper Center	0.0
Shape Definition	14	800	00014	LI-COR PAI SHAPE 1.0	100	201	688	false	308	242	0.0	Lower Center	0.0
Shape Definition	15	700	00015	LI-COR PAI SHAPE 1.0	100	201	688	false	356	240	0.0	Upper Center	0.0
Shape Definition	16	800	00016	LI-COR PAI SHAPE 1.0	100	201	688	false	356	236	0.0	Lower Center	0.0
Shape Definition	17	700	00017	LI-COR PAI SHAPE 1.0	100	201	688	false	404	240	0.0	Upper Center	0.0
Shape Definition	18	800	00018	LI-COR PAI SHAPE 1.0	100	201	688	false	404	237	0.0	Lower Center	0.0
Tag Type	Id	Channel	Point Pairs
Shape Boundary	1	700	5	28	239	71	239	71	255	28	255	28	239
Shape Boundary	2	800	5	28	239	71	239	71	255	28	255	28	239
Shape Boundary	3	700	5	73	240	116	240	116	256	73	256	73	240
Shape Boundary	4	800	5	73	240	116	240	116	256	73	256	73	240
Shape Boundary	5	700	5	120	241	163	241	163	257	120	257	120	241
Shape Boundary	6	800	5	120	241	163	241	163	257	120	257	120	241
Shape Boundary	7	700	5	167	241	210	241	210	257	167	257	167	241
Shape Boundary	8	800	5	167	241	210	241	210	257	167	257	167	241
Shape Boundary	9	700	5	214	241	257	241	257	257	214	257	214	241
Shape Boundary	10	800	5	214	242	257	242	257	258	214	258	214	242
Shape Boundary	11	700	5	262	241	305	241	305	257	262	257	262	241
Shape Boundary	12	800	5	262	242	305	242	305	258	262	258	262	242
Shape Boundary	13	700	5	308	241	351	241	351	257	308	257	308	241
Shape Boundary	14	800	5	308	242	351	242	351	258	308	258	308	242
Shape Boundary	15	700	5	356	240	399	240	399	256	356	256	356	240
Shape Boundary	16	800	5	356	236	399	236	399	252	356	252	356	236
Shape Boundary	17	700	5	404	240	447	240	447	256	404	256	404	240
Shape Boundary	18	800	5	404	237	447	237	447	253	404	253	404	237
Tag Type	Id	Channel	Description
Shape Description	1	700	
Shape Description	2	800	
Shape Description	3	700	
Shape Description	4	800	
Shape Description	5	700	
Shape Description	6	800	
Shape Description	7	700	
Shape Description	8	800	
Shape Description	9	700	
Shape Description	10	800	
Shape Description	11	700	
Shape Description	12	800	
Shape Description	13	700	
Shape Description	14	800	
Shape Description	15	700	
Shape Description	16	800	
Shape Description	17	700	
Shape Description	18	800	
Tag Type	Id	Channel	Total Raw Intensity	Mean	Std Dev	Min Intensity	Max Intensity	Max SNR	Signal	Integr Intensity	Auto Shape Backgnd Thresh	Background	Background Std Dev	PerCent Satur	mm Area	Mean SNR	Trim Mean	Trim Std Dev	Trim Background	Trim Backgnd Std Dev	Trim Signal	Median	Trim Median	Conc Standard	Conc Value	Auto Shape StdDev Mult	Auto Shape Search Limit
Shape Quantification	1	700	33799.0625	49.12654495239258	4.440307223423678	38.8125	64.4375	2.648261722033703	613.8125	17.563568299932342	NaN	48.234375	6.118400181216603	0	19.686361861893413	0.14581742039925694	48.98271169354839	3.3387790500838825	48.234375	4.859935635262323	514.8556451612914	48.28125	NaN	NaN	NaN	NaN	0
Shape Quantification	2	800	15088.8896484375	21.93152618408203	38.81097172363658	1.677734375	177.375	168.1153911196837	13807.6240234375	395.0899461894815	NaN	1.8623046875	1.0440013501651972	0	19.686361861893413	19.22336686741166	16.33670614919355	28.105575815289225	1.8623046875	0.3652126878116488	9958.388205645162	3.5	NaN	NaN	NaN	NaN	0
Shape Quantification	3	700	32917.46875	47.845157623291016	3.094827410426015	37.75	53.09375	0.8990642213762735	-289.28125	-8.277464196745427	NaN	48.265625	5.37016698607935	0	19.686361861893413	-0.07829680794460936	48.09833669354839	2.3803565069557022	48.265625	5.0851136517255044	-115.09435483870766	48.78125	NaN	NaN	NaN	NaN	0
Shape Quantification	4	800	2361.17578125	3.431941509246826	3.6604581465575494	1.46875	18.5625	13.240243848742898	1251.91015625	35.82202958505381	NaN	1.6123046875	1.2802026538287168	0	19.686361861893413	1.4213662575784591	2.854104712701613	2.3853213250587615	1.6123046875	0.1791551544185027	854.3584173387096	1.9091796875	NaN	NaN	NaN	NaN	0
Shape Quantification	5	700	35043.40625	50.935184478759766	4.635481200303031	38.9375	57.65625	1.0303629396800995	277.90625	7.951981106368919	NaN	50.53125	6.915039085365517	0	19.686361861893413	0.05841377003375565	51.24747983870968	3.915103248405494	50.53125	6.557839614178198	492.76612903225964	52.4375	NaN	NaN	NaN	NaN	0
Shape Quantification	6	800	1515.982421875	2.203462839126587	0.982052851514675	1.521484375	6.88671875	29.41020613354826	356.998046875	10.215105719143077	NaN	1.6845703125	0.1768824201325778	0	19.686361861893413	2.9335448350594127	2.0363407258064514	0.5091419978945704	1.6845703125	0.12256907402332957	242.0180443548386	1.849609375	NaN	NaN	NaN	NaN	0
Shape Quantification	7	700	32528.875	47.28034210205078	2.846842082097619	36.78125	53.4375	2.0099823730290707	1224.875	35.048448380213216	NaN	45.5	3.9490396067693267	0	19.686361861893413	0.4508289981988621	47.36900201612903	2.259060635990979	45.5	3.4707646593057406	1285.873387096773	47.140625	NaN	NaN	NaN	NaN	0
Shape Quantification	8	800	1226.3642578125	1.7825062274932861	0.1486559706431436	1.515625	2.353515625	3.647045075450906	54.6142578125	1.5627268054006023	NaN	1.703125	0.1783335855588756	0	19.686361861893413	0.4451275312622034	1.766225113407258	0.10182275767824638	1.703125	0.12659733661224648	43.412878024193475	1.744140625	NaN	NaN	NaN	NaN	0
Shape Quantification	9	700	38039.46875	55.28992462158203	3.8865505776278932	41.65625	61.1875	0.9037730474150597	38.21875	1.0935874162924983	NaN	55.234375	6.5869689487055645	0	19.686361861893413	0.008433394654432585	55.63235887096774	3.106624493137042	55.234375	6.20522107701506	273.81290322580674	56.5	NaN	NaN	NaN	NaN	0
Shape Quantification	10	800	1283.59375	1.8656885623931885	0.11299247396570097	1.5283203125	2.54296875	3.5623540009432206	21.8125	0.624140651326381	NaN	1.833984375	0.19902131422432442	0	19.686361861893413	0.15930060174632327	1.8623062626008065	0.08409170552951185	1.833984375	0.1705948680284038	19.485458669354838	1.85302734375	NaN	NaN	NaN	NaN	0
Shape Quantification	11	700	34900.5625	50.727561950683594	3.236610712531776	38.65625	57.5	1.6812864214200802	1586.3125	45.390584158495344	NaN	48.421875	5.399511281565137	0	19.686361861893413	0.4270176786421073	50.84793346774194	2.5320423257056444	48.421875	4.859688945043462	1669.1282258064539	50.78125	NaN	NaN	NaN	NaN	0
Shape Quantification	12	800	1305.8369140625	1.898018717765808	0.1406288918143095	1.5	2.322265625	3.5226529306401106	48.0869140625	1.3759540567676543	NaN	1.828125	0.1402751377241721	0	19.686361861893413	0.49826199833868506	1.8919480846774193	0.11149433136270324	1.828125	0.10137597098732666	43.910282258064456	1.8623046875	NaN	NaN	NaN	NaN	0
Shape Quantification	13	700	39260.21875	57.06427001953125	4.943496520634106	39.4375	67.375	1.593073663205291	1946.96875	55.71036532892194	NaN	54.234375	8.248598481981581	0	19.686361861893413	0.3430760322659877	57.34657258064516	3.576281105790127	54.234375	7.334146070755882	2141.191935483869	57.390625	NaN	NaN	NaN	NaN	0
Shape Quantification	14	800	1338.541015625	1.9455537796020508	0.14642803529275597	1.6591796875	2.59765625	6.8169115600093155	66.009765625	1.888796704233318	NaN	1.849609375	0.10973398560549578	0	19.686361861893413	0.8743364806364785	1.936115486391129	0.11768189564432634	1.849609375	0.07240439451983025	59.51620463709672	1.900390625	NaN	NaN	NaN	NaN	0
Shape Quantification	15	700	39313.0625	57.14107894897461	6.252024537303129	40.46875	71.1875	2.145424392702616	3117.8125	89.21276902984674	NaN	52.609375	8.659417252451819	0	19.686361861893413	0.5233266954347506	57.15055443548387	5.111985586864211	52.609375	7.614053967686818	3124.331451612902	56.375	NaN	NaN	NaN	NaN	0
Shape Quantification	16	800	1372.669921875	1.9951597452163696	0.28726725868409747	1.71875	3.103515625	24.734137743198986	123.654296875	3.538231444853555	NaN	1.8154296875	0.0520772525354832	0	19.686361861893413	3.4512205217564182	1.9612525201612903	0.21236125112085763	1.8154296875	0.03998798279506498	100.3261088709677	1.875	NaN	NaN	NaN	NaN	0
Shape Quantification	17	700	35654.21875	51.822994232177734	3.699705455967177	41.28125	62.34375	2.4511815280010576	2275.46875	65.11003084001494	NaN	48.515625	5.641412046408843	0	19.686361861893413	0.5862658749224707	51.81683467741936	2.7755788959568117	48.515625	4.730166304211194	2271.232258064518	51.640625	NaN	NaN	NaN	NaN	0
Shape Quantification	18	800	1445.861328125	2.1015427112579346	0.22547147777309592	1.7626953125	2.9375	6.626931146615176	108.494140625	3.104440279417007	NaN	1.94384765625	0.14994155239677204	0	19.686361861893413	1.0517096116316955	2.0831432711693547	0.1758993675014929	1.94384765625	0.12277808512301332	95.83538306451604	2.03125	NaN	NaN	NaN	NaN	0
Tag Type	Id	Font Name	Font Style	Font Size	R Value	G Value	B Value	Text Type	Arrow Len	ChanName	Color Name
Tag Type	Id	Channel	Peak Location	Size	Lane Name	Lane Channel	Band Name
Tag Type	Id	Font Name	Font Style	Font Size	R Value	G Value	B Value	Text Type	Arrow Len	ChanName	Color Name
Text Font	1	Dialog	0	14	1	1	1	500	5	700	BlueYellow
Text Font	2	Dialog	0	14	1	1	1	500	5	800	BlueYellow
Text Font	3	Dialog	0	14	1	1	1	500	5	700	BlueYellow
Text Font	4	Dialog	0	14	1	1	1	500	5	800	BlueYellow
Text Font	5	Dialog	0	14	1	1	1	500	5	700	BlueYellow
Text Font	6	Dialog	0	14	1	1	1	500	5	800	BlueYellow
Text Font	7	Dialog	0	14	1	1	1	500	5	700	BlueYellow
Text Font	8	Dialog	0	14	1	1	1	500	5	800	BlueYellow
Text Font	9	Dialog	0	14	1	1	1	500	5	700	BlueYellow
Text Font	10	Dialog	0	14	1	1	1	500	5	800	BlueYellow
Text Font	11	Dialog	0	14	1	1	1	500	5	700	BlueYellow
Text Font	12	Dialog	0	14	1	1	1	500	5	800	BlueYellow
Text Font	13	Dialog	0	14	1	1	1	500	5	700	BlueYellow
Text Font	14	Dialog	0	14	1	1	1	500	5	800	BlueYellow
Text Font	15	Dialog	0	14	1	1	1	500	5	700	BlueYellow
Text Font	16	Dialog	0	14	1	1	1	500	5	800	BlueYellow
Text Font	17	Dialog	0	14	1	1	1	500	5	700	BlueYellow
Text Font	18	Dialog	0	14	1	1	1	500	5	800	BlueYellow
