# Supplementary material for: Distinct responses to rare codons in select Drosophila tissues
Source: eLife. 2022 May 6;11:e76893. doi: 10.7554/eLife.76893 (PMC9116940; doi:10.7554/eLife.76893)
Supplement: Figure 1—figure supplement 1—source data 6. — Blot image was taken in the 700 nm channel and indicates the total protein stain obtained using the LI-COR Revert700 Total Protein Stain kit. Ladder is LI-COR Chameleon Duo pre-stained protein ladder. [file elife-76893-fig1-figsupp1-data6.zip › 0000193_01/0000193_01_acq.txt]

#Properties Updated
#Tue Jan 11 10:25:48 EST 2022
MouseStrain=
Y=8.0
BackgroundSegments=All
X=4.0
CropCenterPt=245, 333
FileVersion=ACQ VERSION 2.0
Quality=low
Barcode=
AnimalId=
Treatment=
FlipImage=false
OrganizationName=
Intensities=Auto Auto
CropDimension=470, 647
ConcentrationColumn=Signal
TimeStamp=2021, 9, 27, 14, 38, 26, 658
InstrumentModel=Odyssey CLx
AcqResolution=169um
BackgroundMethod=Median
ImageModifications=
CropAnnotationColor=BlueYellow
700_ChannelSettings=504, 22211, 23934, 5000, 255, 0, 0
ExRunID=
Archived=false
InstrumentName=CLX-1116
InstrumentVersion=1.0.11
Experiment=
Orientation=
LastUsedTextId=0
ImageName=0000193_01
Height=113.0
AnalysisType=Shapes
AcquireTimeZoneId=America/New_York
ImageId=0000193_01
ProjInfo=
InjectTime=
UserInfo=
FocusPosition=0.0
CustomField2=
CustomField1=
CustomField0=
Agent=
FileType=LI-COR Image Studio Acquisition File
InterpolationMethod=Linear
ChannelFileNames=0000193_01_700.TIF, 0000193_01_800.TIF
CellLine=
Width=83.0
TimePoint=1900, 0, 1, 0, 0, 0, 0
ChannelNames=700, 800
NormalizationChannel=
ChannelPreviews=false, false
BackgroundWidth=3
ProjectName=
LastUsedShapeId=26
800_ChannelSettings=504, 14246, 24797, 5000, 0, 255, 0
Remarks=10272021_gels1&2_WL3 duplicates&RpL10Aa_revert700 *FIGURE*
