# Supplementary material for: Distinct responses to rare codons in select Drosophila tissues
Source: eLife. 2022 May 6;11:e76893. doi: 10.7554/eLife.76893 (PMC9116940; doi:10.7554/eLife.76893)
Supplement: Figure 1—figure supplement 1—source data 6. — Blot image was taken in the 700 nm channel and indicates the total protein stain obtained using the LI-COR Revert700 Total Protein Stain kit. Ladder is LI-COR Chameleon Duo pre-stained protein ladder. [file elife-76893-fig1-figsupp1-data6.zip › 0000193_01/0000193_01_shape.txt]

Header	LI-COR Imager file
Version	1.0.0
Warning	WARNING! This file format is required for LI-COR Applications. DO NOT MODIFY DATA!
Type	_shape
Working Folder	C:\Users\scott\MyWorkArea\Images\
Acq. Image Id	0000193_01
App Name	Image Studio Lite
..	 
Tag Type	Id	Channel	Name	Shape Version	Shape Type	Shape Quant Type	Pixel Area	Selected	Ref X	Ref Y	Rotation	Text Locn	Text Angle
Shape Definition	1	700	00001	LI-COR PAI SHAPE 1.0	100	201	9270	false	45	31	0.0	Upper Center	0.0
Shape Definition	2	800	00002	LI-COR PAI SHAPE 1.0	100	201	9270	false	45	31	0.0	Lower Center	0.0
Shape Definition	3	700	00003	LI-COR PAI SHAPE 1.0	100	201	9270	false	94	32	0.0	Upper Center	0.0
Shape Definition	4	800	00004	LI-COR PAI SHAPE 1.0	100	201	9270	false	94	32	0.0	Lower Center	0.0
Shape Definition	5	700	00005	LI-COR PAI SHAPE 1.0	100	201	9270	false	143	33	0.0	Upper Center	0.0
Shape Definition	6	800	00006	LI-COR PAI SHAPE 1.0	100	201	9270	false	143	33	0.0	Lower Center	0.0
Shape Definition	7	700	00007	LI-COR PAI SHAPE 1.0	100	201	9270	false	191	37	0.0	Upper Center	0.0
Shape Definition	8	800	00008	LI-COR PAI SHAPE 1.0	100	201	9270	false	191	37	0.0	Lower Center	0.0
Shape Definition	9	700	00009	LI-COR PAI SHAPE 1.0	100	201	9270	false	238	34	0.0	Upper Center	0.0
Shape Definition	10	800	00010	LI-COR PAI SHAPE 1.0	100	201	9270	false	238	34	0.0	Lower Center	0.0
Shape Definition	11	700	00011	LI-COR PAI SHAPE 1.0	100	201	9270	false	284	34	0.0	Upper Center	0.0
Shape Definition	12	800	00012	LI-COR PAI SHAPE 1.0	100	201	9270	false	284	34	0.0	Lower Center	0.0
Shape Definition	13	700	00013	LI-COR PAI SHAPE 1.0	100	201	9270	false	331	32	0.0	Upper Center	0.0
Shape Definition	14	800	00014	LI-COR PAI SHAPE 1.0	100	201	9270	false	331	32	0.0	Lower Center	0.0
Shape Definition	15	700	00015	LI-COR PAI SHAPE 1.0	100	201	9270	false	377	30	0.0	Upper Center	0.0
Shape Definition	16	800	00016	LI-COR PAI SHAPE 1.0	100	201	9270	false	377	30	0.0	Lower Center	0.0
Shape Definition	17	700	00017	LI-COR PAI SHAPE 1.0	100	201	9270	false	425	35	0.0	Upper Center	0.0
Shape Definition	18	800	00018	LI-COR PAI SHAPE 1.0	100	201	9270	false	425	35	0.0	Lower Center	0.0
Shape Definition	19	700	00019	LI-COR PAI SHAPE 1.0	100	201	8436	false	94	421	0.0	Upper Center	0.0
Shape Definition	20	800	00020	LI-COR PAI SHAPE 1.0	100	201	8436	false	94	421	0.0	Lower Center	0.0
Shape Definition	21	700	00021	LI-COR PAI SHAPE 1.0	100	201	8436	false	188	423	0.0	Upper Center	0.0
Shape Definition	22	800	00022	LI-COR PAI SHAPE 1.0	100	201	8436	false	188	423	0.0	Lower Center	0.0
Shape Definition	23	700	00023	LI-COR PAI SHAPE 1.0	100	201	8436	false	284	418	0.0	Upper Center	0.0
Shape Definition	24	800	00024	LI-COR PAI SHAPE 1.0	100	201	8436	false	284	418	0.0	Lower Center	0.0
Shape Definition	25	700	00025	LI-COR PAI SHAPE 1.0	100	201	8436	false	379	415	0.0	Upper Center	0.0
Shape Definition	26	800	00026	LI-COR PAI SHAPE 1.0	100	201	8436	false	379	415	0.0	Lower Center	0.0
Tag Type	Id	Channel	Point Pairs
Shape Boundary	1	700	5	45	31	90	31	90	237	45	237	45	31
Shape Boundary	2	800	5	45	31	90	31	90	237	45	237	45	31
Shape Boundary	3	700	5	94	32	139	32	139	238	94	238	94	32
Shape Boundary	4	800	5	94	32	139	32	139	238	94	238	94	32
Shape Boundary	5	700	5	143	33	188	33	188	239	143	239	143	33
Shape Boundary	6	800	5	143	33	188	33	188	239	143	239	143	33
Shape Boundary	7	700	5	191	37	236	37	236	243	191	243	191	37
Shape Boundary	8	800	5	191	37	236	37	236	243	191	243	191	37
Shape Boundary	9	700	5	238	34	283	34	283	240	238	240	238	34
Shape Boundary	10	800	5	238	34	283	34	283	240	238	240	238	34
Shape Boundary	11	700	5	284	34	329	34	329	240	284	240	284	34
Shape Boundary	12	800	5	284	34	329	34	329	240	284	240	284	34
Shape Boundary	13	700	5	331	32	376	32	376	238	331	238	331	32
Shape Boundary	14	800	5	331	32	376	32	376	238	331	238	331	32
Shape Boundary	15	700	5	377	30	422	30	422	236	377	236	377	30
Shape Boundary	16	800	5	377	30	422	30	422	236	377	236	377	30
Shape Boundary	17	700	5	425	35	470	35	470	241	425	241	425	35
Shape Boundary	18	800	5	425	35	470	35	470	241	425	241	425	35
Shape Boundary	19	700	5	94	421	151	421	151	569	94	569	94	421
Shape Boundary	20	800	5	94	421	151	421	151	569	94	569	94	421
Shape Boundary	21	700	5	188	423	245	423	245	571	188	571	188	423
Shape Boundary	22	800	5	188	423	245	423	245	571	188	571	188	423
Shape Boundary	23	700	5	284	418	341	418	341	566	284	566	284	418
Shape Boundary	24	800	5	284	418	341	418	341	566	284	566	284	418
Shape Boundary	25	700	5	379	415	436	415	436	563	379	563	379	415
Shape Boundary	26	800	5	379	415	436	415	436	563	379	563	379	415
Tag Type	Id	Channel	Description
Shape Description	1	700	
Shape Description	2	800	
Shape Description	3	700	
Shape Description	4	800	
Shape Description	5	700	
Shape Description	6	800	
Shape Description	7	700	
Shape Description	8	800	
Shape Description	9	700	
Shape Description	10	800	
Shape Description	11	700	
Shape Description	12	800	
Shape Description	13	700	
Shape Description	14	800	
Shape Description	15	700	
Shape Description	16	800	
Shape Description	17	700	
Shape Description	18	800	
Shape Description	19	700	
Shape Description	20	800	
Shape Description	21	700	
Shape Description	22	800	
Shape Description	23	700	
Shape Description	24	800	
Shape Description	25	700	
Shape Description	26	800	
Tag Type	Id	Channel	Total Raw Intensity	Mean	Std Dev	Min Intensity	Max Intensity	Max SNR	Signal	Integr Intensity	Auto Shape Backgnd Thresh	Background	Background Std Dev	PerCent Satur	mm Area	Mean SNR	Trim Mean	Trim Std Dev	Trim Background	Trim Backgnd Std Dev	Trim Signal	Median	Trim Median	Conc Standard	Conc Value	Auto Shape StdDev Mult	Auto Shape Search Limit
Shape Quantification	1	700	2242590.75	241.91917419433594	54.57992674227415	138.875	466.0	26.66020556496482	791835.75	22642.985003285074	NaN	156.5	11.609062775071983	0	265.08082134514973	7.357973370658416	241.65310402684563	48.281982732372384	156.5	6.550900884564651	789369.2743288589	256.0	NaN	NaN	NaN	NaN	0
Shape Quantification	2	800	4723.5595703125	0.5095533132553101	0.10378835174453022	0.378173828125	2.130859375	4.418007710102187	117.980712890625	3.3737243016109133	NaN	0.496826171875	0.3698574810968823	0	265.08082134514973	0.03441096677668802	0.49219873561840843	0.025185699269146707	0.496826171875	0.07738949544215389	-42.896334098603816	0.49072265625	NaN	NaN	NaN	NaN	0
Shape Quantification	3	700	2290509.25	247.08837890625	64.38751976733266	120.0625	403.0	18.813349222536402	875675.5	25040.429425223803	NaN	152.625	13.30836934128014	0	265.08082134514973	7.098042897732873	246.44602408916586	56.53065085370403	152.625	8.941677292942025	869720.8933065676	258.0	NaN	NaN	NaN	NaN	0
Shape Quantification	4	800	4442.64453125	0.47924965620040894	0.023045090983554672	0.390625	0.94384765625	24.158564942646795	11.330810546875	0.3240108485730216	NaN	0.47802734375	0.01928178737461734	0	265.08082134514973	0.06339192711284361	0.47902757712315736	0.01724977617569792	0.47802734375	0.014904869155279787	9.272163369168684	0.47802734375	NaN	NaN	NaN	NaN	0
Shape Quantification	5	700	2387341.0	257.5340881347656	75.14217141893053	121.25	556.0	23.543447723583316	951649.8125	27212.957274051536	NaN	154.875	17.037649060982506	0	265.08082134514973	6.025426092069566	257.7750029961649	68.92076730538166	154.875	12.728693195723396	953883.0277744487	262.0	NaN	NaN	NaN	NaN	0
Shape Quantification	6	800	4494.34326171875	0.4848266839981079	0.024636919278644098	0.390625	1.166015625	35.04900044048912	63.02978515625	1.8023718682229855	NaN	0.47802734375	0.019629326731247544	0	265.08082134514973	0.3463862855644867	0.4844778176122064	0.017306258678649357	0.47802734375	0.014745090872056717	59.795892702653084	0.484375	NaN	NaN	NaN	NaN	0
Shape Quantification	7	700	2205001.5	237.8642578125	63.47300118431479	121.375	356.0	12.918106005498858	824351.0	23572.776715932632	NaN	148.9375	16.028859022511472	0	265.08082134514973	5.547915347041672	237.87074544582933	57.231394881707324	148.9375	12.880817941246793	824411.1852828378	241.0	NaN	NaN	NaN	NaN	0
Shape Quantification	8	800	4409.50927734375	0.47567522525787354	0.021708560861214032	0.378173828125	0.68115234375	11.132184484585107	-21.80419921875	-0.623503240310628	NaN	0.47802734375	0.018246643350302905	0	265.08082134514973	-0.12890727381523137	0.47569030586162214	0.016811850309312645	0.47802734375	0.013680431905473432	-21.66434122526274	0.47802734375	NaN	NaN	NaN	NaN	0
Shape Quantification	9	700	2153260.75	232.28271484375	59.586827002577365	113.25	529.0	17.524622593488466	785935.75	22474.271211921925	NaN	147.5	21.76937037957964	0	265.08082134514973	3.8945872836261524	231.76890580057525	53.19761347570861	147.5	15.598225727287542	781172.7567713326	241.0	NaN	NaN	NaN	NaN	0
Shape Quantification	10	800	4401.4208984375	0.4748026728630066	0.027224300153666142	0.38427734375	1.5810546875	58.484164424508336	26.68701171875	0.7631299876649283	NaN	0.471923828125	0.018964635475072433	0	265.08082134514973	0.15180137758893283	0.4744292247329668	0.017160923946689607	0.471923828125	0.015066385723895388	23.22502655585206	0.471923828125	NaN	NaN	NaN	NaN	0
Shape Quantification	11	700	2280606.25	246.0200958251953	70.31940804411492	125.9375	428.0	9.857270959335228	758008.75	21675.683067617072	NaN	164.25	26.7568986475124	0	265.08082134514973	3.0560377258534626	245.27425395493768	63.062836226217584	164.25	22.422326716829446	751094.8341622723	247.0	NaN	NaN	NaN	NaN	0
Shape Quantification	12	800	4389.1181640625	0.47347554564476013	0.022530564346107076	0.390625	0.60302734375	6.47547045526793	14.384521484375	0.411333416368401	NaN	0.471923828125	0.020246176170620092	0	265.08082134514973	0.07664303137489918	0.47329679728697266	0.017615240057047565	0.471923828125	0.015799117260709043	12.72742413148655	0.471923828125	NaN	NaN	NaN	NaN	0
Shape Quantification	13	700	1976350.75	213.1985626220703	44.96959973527354	125.0	323.0	6.750862754025997	549929.4375	15725.53904793702	NaN	153.875	25.052353478692677	0	265.08082134514973	2.367983669331227	213.09739034036434	39.89438099043335	153.875	19.304087813026403	548991.5584551775	218.0	NaN	NaN	NaN	NaN	0
Shape Quantification	14	800	4419.58203125	0.4767617881298065	0.021510252640167215	0.390625	0.7841796875	15.941879532245919	44.847900390625	1.282450730437145	NaN	0.471923828125	0.01958714207715562	0	265.08082134514973	0.24699678943104447	0.4766898955274748	0.016540275657463688	0.471923828125	0.01525598860934814	44.18144482094154	0.47802734375	NaN	NaN	NaN	NaN	0
Shape Quantification	15	700	2036561.125	219.69375610351562	47.39848214807508	129.625	401.0	15.158948116251851	606663.625	17347.884789129006	NaN	154.25	16.27751464730328	0	265.08082134514973	4.020500559219046	219.96208353307767	42.72172903352198	154.25	12.23738786592855	609151.01435163	233.0	NaN	NaN	NaN	NaN	0
Shape Quantification	16	800	4465.1435546875	0.48167675733566284	0.037107925341936104	0.40625	1.849609375	68.458161858259	33.830078125	0.9673899563695343	NaN	0.47802734375	0.020035332442752816	0	265.08082134514973	0.18214896740011774	0.4801302769954458	0.01738102259609122	0.47802734375	0.015141924383798008	19.494191185282602	0.47802734375	NaN	NaN	NaN	NaN	0
Shape Quantification	17	700	2462730.75	265.666748046875	79.24981214491457	125.125	464.0	14.246010316141476	862497.0	24663.582865990033	NaN	172.625	20.4530948338467	0	265.08082134514973	4.549030272858555	264.64047519175455	69.86674183839796	172.625	18.00152864485403	852983.4550275647	266.0	NaN	NaN	NaN	NaN	0
Shape Quantification	18	800	4477.0693359375	0.4829632639884949	0.025271477422327247	0.390625	0.99072265625	23.658804308978237	-13.086669921875	-0.37422062692162794	NaN	0.484375	0.02140208142546946	0	265.08082134514973	-0.06596193730432191	0.4824934435485079	0.0184215302215176	0.484375	0.015938699684697237	-17.44202830533151	0.484375	NaN	NaN	NaN	NaN	0
Shape Quantification	19	700	1954379.5	231.67135620117188	62.385453185198195	143.75	422.0	10.601769295612165	615164.5	17590.9720520365	NaN	158.75	24.830761041834148	0	241.2321260914437	2.936734353719716	229.56039307347908	56.3555433573441	158.75	17.66940360689941	597356.4759678695	226.0	NaN	NaN	NaN	NaN	0
Shape Quantification	20	800	4186.7958984375	0.4963011145591736	0.02211849831117035	0.425048828125	0.5966796875	5.1046366821332425	-4.429443359375	-0.12666240386245353	NaN	0.496826171875	0.0195613364560298	0	241.2321260914437	-0.02684194971948922	0.49602604389567423	0.01695141722641903	0.496826171875	0.014800790407133195	-6.7498796335922036	0.496826171875	NaN	NaN	NaN	NaN	0
Shape Quantification	21	700	2012414.875	238.55084228515625	69.3428817038807	131.375	430.0	22.359672717590254	678472.375	19401.296054476206	NaN	158.125	12.159167239783306	0	241.2321260914437	6.614419974788363	236.48474124308666	61.94720946769472	158.125	9.163852543171444	661042.7771266791	220.0	NaN	NaN	NaN	NaN	0
Shape Quantification	22	800	4257.3642578125	0.5046662092208862	0.02380904505242682	0.418701171875	0.68115234375	10.468646582802316	117.627685546875	3.3636292877771976	NaN	0.49072265625	0.018190478204970075	0	241.2321260914437	0.7665294843731262	0.504245970040081	0.018596390761373118	0.49072265625	0.014316966686063512	114.08267513312316	0.5029296875	NaN	NaN	NaN	NaN	0
Shape Quantification	23	700	1891972.0	224.27359008789062	55.26874918351399	113.625	394.0	30.94281214136346	587555.5	16801.477295130542	NaN	154.625	7.73604541521326	0	241.2321260914437	9.00312571095894	222.9535488543587	48.10615009490542	154.625	5.774591578008916	576419.63813537	212.0	NaN	NaN	NaN	NaN	0
Shape Quantification	24	800	4212.9443359375	0.49940070509910583	0.024780517384045676	0.425048828125	0.9970703125	26.203172746096374	126.7568359375	3.624682435968165	NaN	0.484375	0.01956615397180782	0	241.2321260914437	0.7679436472421063	0.4988281957281242	0.017163130528959337	0.484375	0.014109461232851044	121.92715916245577	0.496826171875	NaN	NaN	NaN	NaN	0
Shape Quantification	25	700	1630929.875	193.3297576904297	36.34092897705114	131.875	348.0	26.515780352610555	366584.375	10482.68470521018	NaN	149.875	7.471965650842859	0	241.2321260914437	5.8157069181943815	191.71314524624702	29.834764166287442	149.875	6.204919566713138	352946.5932973399	191.0	NaN	NaN	NaN	NaN	0
Shape Quantification	26	800	4033.77734375	0.47816231846809387	0.021006368529513385	0.41259765625	1.009765625	29.456400140715335	52.6279296875	1.5049250083341195	NaN	0.471923828125	0.01825891128263098	0	241.2321260914437	0.3416684175837821	0.4779601841811792	0.015669848971052485	0.471923828125	0.01445442868624248	50.92269968992767	0.47802734375	NaN	NaN	NaN	NaN	0
Tag Type	Id	Font Name	Font Style	Font Size	R Value	G Value	B Value	Text Type	Arrow Len	ChanName	Color Name
Tag Type	Id	Channel	Peak Location	Size	Lane Name	Lane Channel	Band Name
Tag Type	Id	Font Name	Font Style	Font Size	R Value	G Value	B Value	Text Type	Arrow Len	ChanName	Color Name
Text Font	1	Dialog	0	14	1	1	1	500	5	700	BlueYellow
Text Font	2	Dialog	0	14	1	1	1	500	5	800	BlueYellow
Text Font	3	Dialog	0	14	1	1	1	500	5	700	BlueYellow
Text Font	4	Dialog	0	14	1	1	1	500	5	800	BlueYellow
Text Font	5	Dialog	0	14	1	1	1	500	5	700	BlueYellow
Text Font	6	Dialog	0	14	1	1	1	500	5	800	BlueYellow
Text Font	7	Dialog	0	14	1	1	1	500	5	700	BlueYellow
Text Font	8	Dialog	0	14	1	1	1	500	5	800	BlueYellow
Text Font	9	Dialog	0	14	1	1	1	500	5	700	BlueYellow
Text Font	10	Dialog	0	14	1	1	1	500	5	800	BlueYellow
Text Font	11	Dialog	0	14	1	1	1	500	5	700	BlueYellow
Text Font	12	Dialog	0	14	1	1	1	500	5	800	BlueYellow
Text Font	13	Dialog	0	14	1	1	1	500	5	700	BlueYellow
Text Font	14	Dialog	0	14	1	1	1	500	5	800	BlueYellow
Text Font	15	Dialog	0	14	1	1	1	500	5	700	BlueYellow
Text Font	16	Dialog	0	14	1	1	1	500	5	800	BlueYellow
Text Font	17	Dialog	0	14	1	1	1	500	5	700	BlueYellow
Text Font	18	Dialog	0	14	1	1	1	500	5	800	BlueYellow
Text Font	19	Dialog	0	14	1	1	1	500	5	700	BlueYellow
Text Font	20	Dialog	0	14	1	1	1	500	5	800	BlueYellow
Text Font	21	Dialog	0	14	1	1	1	500	5	700	BlueYellow
Text Font	22	Dialog	0	14	1	1	1	500	5	800	BlueYellow
Text Font	23	Dialog	0	14	1	1	1	500	5	700	BlueYellow
Text Font	24	Dialog	0	14	1	1	1	500	5	800	BlueYellow
Text Font	25	Dialog	0	14	1	1	1	500	5	700	BlueYellow
Text Font	26	Dialog	0	14	1	1	1	500	5	800	BlueYellow
