# Supplementary material for: Distinct responses to rare codons in select Drosophila tissues
Source: eLife. 2022 May 6;11:e76893. doi: 10.7554/eLife.76893 (PMC9116940; doi:10.7554/eLife.76893)
Supplement: Figure 3—figure supplement 1—source data 2. — Blot image was taken in the 700 nm channel and indicates the total protein stain obtained using the LI-COR Revert700 Total Protein Stain kit. Ladder is LI-COR Chameleon Duo pre-stained protein ladder. [file elife-76893-fig3-figsupp1-data2.zip › 0000204_01/0000204_01_acq.txt]

#Properties Updated
#Tue Jan 11 10:33:10 EST 2022
MouseStrain=
Y=10.0
X=27.0
BackgroundSegments=All
CropCenterPt=256, 413
FileVersion=ACQ VERSION 2.0
Quality=low
Barcode=
AnimalId=
FlipImage=false
Treatment=
OrganizationName=
Intensities=Auto Auto
CropDimension=493, 806
ConcentrationColumn=Signal
TimeStamp=2021, 11, 9, 14, 4, 40, 583
InstrumentModel=Odyssey CLx
AcqResolution=169um
ImageModifications=
BackgroundMethod=Median
CropAnnotationColor=BlueYellow
ExRunID=
700_ChannelSettings=504, 22064, 24285, 5000, 255, 0, 0
Archived=false
InstrumentName=CLX-1116
InstrumentVersion=1.0.11
Experiment=
Orientation=
LastUsedTextId=0
Height=140.0
ImageName=0000204_01
AnalysisType=None
AcquireTimeZoneId=America/New_York
ProjInfo=
ImageId=0000204_01
InjectTime=
UserInfo=
FocusPosition=0.0
CustomField2=
CustomField1=
CustomField0=
Agent=
FileType=LI-COR Image Studio Acquisition File
InterpolationMethod=Linear
ChannelFileNames=0000204_01_700.TIF, 0000204_01_800.TIF
CellLine=
Width=87.0
TimePoint=1900, 0, 1, 0, 0, 0, 0
ChannelNames=700, 800
NormalizationChannel=
ChannelPreviews=false, false
BackgroundWidth=3
ProjectName=
LastUsedShapeId=0
800_ChannelSettings=504, 14221, 22695, 0, 0, 255, 0
Remarks=full gel is GFP0D and mChGFP100DV1 tissue reps \#3, last lane GFP0D testis btw gel normalizer. Other gel RpL10Aa testis.
