# Supplementary material for: Distinct responses to rare codons in select Drosophila tissues
Source: eLife. 2022 May 6;11:e76893. doi: 10.7554/eLife.76893 (PMC9116940; doi:10.7554/eLife.76893)
Supplement: Figure 3—figure supplement 1—source data 3. — Blot image was taken in the 800 nm channel and indicates the signal from anti-GFP antibody recognizing transgenic reporter derived GFP protein. Ladder is LI-COR Chameleon Duo pre-stained protein ladder. [file elife-76893-fig3-figsupp1-data3.zip › 0000202_01/0000202_01_acq.txt]

#Properties Updated
#Tue Jan 11 10:30:03 EST 2022
MouseStrain=
Y=0.0
BackgroundSegments=All
X=0.0
CropCenterPt=292, 413
FileVersion=ACQ VERSION 2.0
Quality=low
Barcode=
AnimalId=
Treatment=
FlipImage=false
OrganizationName=
Intensities=Auto Auto
CropDimension=564, 806
ConcentrationColumn=Signal
TimeStamp=2021, 9, 28, 13, 50, 35, 736
InstrumentModel=Odyssey CLx
AcqResolution=169um
BackgroundMethod=Median
ImageModifications=
CropAnnotationColor=BlueYellow
700_ChannelSettings=550, 19579, 22152, 5000, 0, 0, 0
ExRunID=
Archived=false
InstrumentName=CLX-1116
InstrumentVersion=1.0.11
Experiment=
Orientation=
LastUsedTextId=0
ImageName=0000202_01
Height=140.0
AnalysisType=Shapes
AcquireTimeZoneId=America/New_York
InjectTime=
ProjInfo=
ImageId=0000202_01
UserInfo=
FocusPosition=0.0
CustomField2=
CustomField1=
CustomField0=
Agent=
FileType=LI-COR Image Studio Acquisition File
InterpolationMethod=Linear
CellLine=
ChannelFileNames=0000202_01_700.TIF, 0000202_01_800.TIF
Width=99.0
TimePoint=1900, 0, 1, 0, 0, 0, 0
ChannelNames=700, 800
NormalizationChannel=
ChannelPreviews=false, false
BackgroundWidth=3
LastUsedShapeId=16
ProjectName=
800_ChannelSettings=504, 15395, 21034, 10000, 0, 255, 0
Remarks=10272021_Gels3&4_Tissues_com and mCh-GFPRare_GFP *FIGURE*
