# Supplementary material for: Distinct responses to rare codons in select Drosophila tissues
Source: eLife. 2022 May 6;11:e76893. doi: 10.7554/eLife.76893 (PMC9116940; doi:10.7554/eLife.76893)
Supplement: Figure 3—figure supplement 1—source data 3. — Blot image was taken in the 800 nm channel and indicates the signal from anti-GFP antibody recognizing transgenic reporter derived GFP protein. Ladder is LI-COR Chameleon Duo pre-stained protein ladder. [file elife-76893-fig3-figsupp1-data3.zip › 0000202_01/0000202_01_shape.txt]

Header	LI-COR Imager file
Version	1.0.0
Warning	WARNING! This file format is required for LI-COR Applications. DO NOT MODIFY DATA!
Type	_shape
Working Folder	C:\Users\scott\MyWorkArea\Images\
Acq. Image Id	0000202_01
App Name	Image Studio Lite
..	 
Tag Type	Id	Channel	Name	Shape Version	Shape Type	Shape Quant Type	Pixel Area	Selected	Ref X	Ref Y	Rotation	Text Locn	Text Angle
Shape Definition	1	800	00001	LI-COR PAI SHAPE 1.0	100	201	240	false	94	460	0.0	Lower Center	0.0
Shape Definition	2	800	00002	LI-COR PAI SHAPE 1.0	100	201	240	false	141	460	0.0	Lower Center	0.0
Shape Definition	3	800	00003	LI-COR PAI SHAPE 1.0	100	201	240	false	190	459	0.0	Lower Center	0.0
Shape Definition	4	800	00004	LI-COR PAI SHAPE 1.0	100	201	240	false	239	459	0.0	Lower Center	0.0
Shape Definition	5	800	00005	LI-COR PAI SHAPE 1.0	100	201	240	false	286	460	0.0	Lower Center	0.0
Shape Definition	6	800	00006	LI-COR PAI SHAPE 1.0	100	201	240	false	335	461	0.0	Lower Center	0.0
Shape Definition	7	800	00007	LI-COR PAI SHAPE 1.0	100	201	240	false	383	461	0.0	Lower Center	0.0
Shape Definition	8	800	00008	LI-COR PAI SHAPE 1.0	100	201	240	false	428	461	0.0	Lower Center	0.0
Shape Definition	9	800	00009	LI-COR PAI SHAPE 1.0	100	201	429	false	94	130	0.0	Lower Center	0.0
Shape Definition	10	800	00010	LI-COR PAI SHAPE 1.0	100	201	429	false	142	131	0.0	Lower Center	0.0
Shape Definition	11	800	00011	LI-COR PAI SHAPE 1.0	100	201	429	false	188	132	0.0	Lower Center	0.0
Shape Definition	12	800	00012	LI-COR PAI SHAPE 1.0	100	201	429	false	238	132	0.0	Lower Center	0.0
Shape Definition	13	800	00013	LI-COR PAI SHAPE 1.0	100	201	429	false	286	134	0.0	Lower Center	0.0
Shape Definition	14	800	00014	LI-COR PAI SHAPE 1.0	100	201	429	false	331	134	0.0	Lower Center	0.0
Shape Definition	15	800	00015	LI-COR PAI SHAPE 1.0	100	201	429	false	380	133	0.0	Lower Center	0.0
Shape Definition	16	800	00016	LI-COR PAI SHAPE 1.0	100	201	429	false	429	133	0.0	Lower Center	0.0
Tag Type	Id	Channel	Point Pairs
Shape Boundary	1	800	5	94	460	134	460	134	466	94	466	94	460
Shape Boundary	2	800	5	141	460	181	460	181	466	141	466	141	460
Shape Boundary	3	800	5	190	459	230	459	230	465	190	465	190	459
Shape Boundary	4	800	5	239	459	279	459	279	465	239	465	239	459
Shape Boundary	5	800	5	286	460	326	460	326	466	286	466	286	460
Shape Boundary	6	800	5	335	461	375	461	375	467	335	467	335	461
Shape Boundary	7	800	5	383	461	423	461	423	467	383	467	383	461
Shape Boundary	8	800	5	428	461	468	461	468	467	428	467	428	461
Shape Boundary	9	800	5	94	130	133	130	133	141	94	141	94	130
Shape Boundary	10	800	5	142	131	181	131	181	142	142	142	142	131
Shape Boundary	11	800	5	188	132	227	132	227	143	188	143	188	132
Shape Boundary	12	800	5	238	132	277	132	277	143	238	143	238	132
Shape Boundary	13	800	5	286	134	325	134	325	145	286	145	286	134
Shape Boundary	14	800	5	331	134	370	134	370	145	331	145	331	134
Shape Boundary	15	800	5	380	133	419	133	419	144	380	144	380	133
Shape Boundary	16	800	5	429	133	468	133	468	144	429	144	429	133
Tag Type	Id	Channel	Description
Shape Description	1	800	
Shape Description	2	800	
Shape Description	3	800	
Shape Description	4	800	
Shape Description	5	800	
Shape Description	6	800	
Shape Description	7	800	
Shape Description	8	800	
Shape Description	9	800	
Shape Description	10	800	
Shape Description	11	800	
Shape Description	12	800	
Shape Description	13	800	
Shape Description	14	800	
Shape Description	15	800	
Shape Description	16	800	
Tag Type	Id	Channel	Total Raw Intensity	Mean	Std Dev	Min Intensity	Max Intensity	Max SNR	Signal	Integr Intensity	Auto Shape Backgnd Thresh	Background	Background Std Dev	PerCent Satur	mm Area	Mean SNR	Trim Mean	Trim Std Dev	Trim Background	Trim Backgnd Std Dev	Trim Signal	Median	Trim Median	Conc Standard	Conc Value	Auto Shape StdDev Mult	Auto Shape Search Limit
Shape Quantification	1	800	1877.283203125	7.8220133781433105	8.05782139977575	2.005859375	34.59375	85.78118551174863	1361.189453125	38.996034389382	NaN	2.150390625	0.3782106668432152	0	6.8756397075846465	14.995935383560457	6.82469798900463	6.145052417358353	2.150390625	0.31631100411424445	1121.833767361111	3.818359375	NaN	NaN	NaN	NaN	0
Shape Quantification	2	800	3493.755859375	14.557315826416016	15.954417810837874	2.13671875	60.46875	67.9019476173841	2965.005859375	84.94296674974953	NaN	2.203125	0.8580847390168669	0	6.8756397075846465	14.397402166694784	12.93065502025463	13.284248346994673	2.203125	0.7048680207544371	2574.6072048611113	6.30078125	NaN	NaN	NaN	NaN	0
Shape Quantification	3	800	762.9794921875	3.1790812015533447	1.4152484492753374	1.921875	8.40625	21.724250727601962	294.2294921875	8.429233248445174	NaN	1.953125	0.2970470687765041	0	6.8756397075846465	4.127144639054885	3.008838794849537	1.0351898023264798	1.953125	0.23446376014546658	253.3713107638889	2.8505859375	NaN	NaN	NaN	NaN	0
Shape Quantification	4	800	840.447265625	3.501863718032837	1.429761797467502	1.869140625	7.4765625	19.41544771798807	332.556640625	9.527248513759197	NaN	2.1162109375	0.2760869406855722	0	6.8756397075846465	5.018899719885392	3.389087818287037	1.1897914574750883	2.1162109375	0.2138018708156142	305.4904513888889	3.162109375	NaN	NaN	NaN	NaN	0
Shape Quantification	5	800	554.4892578125	2.3103718757629395	0.2859396318743637	1.6845703125	3.16796875	5.026600012678483	38.3955078125	1.099973658785423	NaN	2.150390625	0.20243865086408008	0	6.8756397075846465	0.7902704442517585	2.2964409722222223	0.22057889771024747	2.150390625	0.14703109471271364	35.05208333333336	2.26171875	NaN	NaN	NaN	NaN	0
Shape Quantification	6	800	582.4580078125	2.426908254623413	0.3022360438222197	1.755859375	3.353515625	6.243138009130935	63.5517578125	1.8206624562601157	NaN	2.162109375	0.19083452075823126	0	6.8756397075846465	1.3875843313531895	2.4186559606481484	0.2595647452893011	2.162109375	0.15313003109738826	61.57118055555561	2.3505859375	NaN	NaN	NaN	NaN	0
Shape Quantification	7	800	550.44921875	2.2935383319854736	0.13781229922664356	1.8095703125	2.79296875	4.603240107938715	9.04296875	0.25906747921644624	NaN	2.255859375	0.1166807210585659	0	6.8756397075846465	0.32292426817812625	2.2961064091435186	0.08342419729728646	2.255859375	0.07552662529687672	9.659288194444464	2.287109375	NaN	NaN	NaN	NaN	0
Shape Quantification	8	800	550.95703125	2.295654296875	0.09598949039796506	2.15625	2.828125	7.279961515949329	9.55078125	0.27361554500397883	NaN	2.255859375	0.07860833106689505	0	6.8756397075846465	0.5062430576364081	2.2869104456018516	0.06453548616742513	2.255859375	0.054472974790690076	7.452256944444393	2.275390625	NaN	NaN	NaN	NaN	0
Shape Quantification	9	800	4002.6611328125	9.330212593078613	12.10301990558317	1.7685546875	56.34375	267.53321934152166	3091.0361328125	88.55354488476881	NaN	2.125	0.20266174844921456	0	12.290205977307556	35.552897801056616	7.8057776162790695	9.326443710264964	2.125	0.16309944487618488	2437.053597383721	3.08984375	NaN	NaN	NaN	NaN	0
Shape Quantification	10	800	3052.076171875	7.114396572113037	8.730724270866462	1.619140625	46.75	207.7376946942679	2161.8173828125	61.932822657551434	NaN	2.0751953125	0.21505391572410046	0	12.290205977307556	23.432269724408314	5.925574329780361	6.327863813222522	2.0751953125	0.16368446190002606	1651.812598413275	2.697265625	NaN	NaN	NaN	NaN	0
Shape Quantification	11	800	1544.037109375	3.599153995513916	2.6548331521594104	1.7685546875	13.78125	71.56312725655788	637.439453125	18.26168339619705	NaN	2.11328125	0.16304442241840086	0	12.290205977307556	9.113300713189766	3.2169735142118863	1.8364630950710057	2.11328125	0.1282404840817202	473.4839813468992	2.359375	NaN	NaN	NaN	NaN	0
Shape Quantification	12	800	1367.767578125	3.1882693767547607	2.1651808383209508	1.7841796875	13.0234375	105.47205804736966	484.630859375	13.883946584331754	NaN	2.05859375	0.10395970224716261	0	12.290205977307556	10.866476514072746	2.862761426033592	1.4471577909231228	2.05859375	0.07737804539746855	344.9879330184109	2.208984375	NaN	NaN	NaN	NaN	0
Shape Quantification	13	800	7532.203125	17.55758285522461	26.664778476339706	2.03125	134.625	62.89687600524244	6529.6669921875	187.06515686995493	NaN	2.3369140625	2.103253680301607	0	12.290205977307556	7.23672523291408	14.133720930232558	20.433119628354646	2.3369140625	1.6459539919755268	5060.830146257267	4.10546875	NaN	NaN	NaN	NaN	0
Shape Quantification	14	800	10983.68359375	25.60299301147461	44.07412202209986	1.9404296875	243.0	83.43810309592224	9936.3203125	284.66066036627035	NaN	2.44140625	2.8830784117113573	0	12.290205977307556	8.033630204415738	19.351178940568474	31.272885807815435	2.44140625	2.2398352772358767	7254.292484253875	4.4296875	NaN	NaN	NaN	NaN	0
Shape Quantification	15	800	2014.21875	4.695148468017578	3.5606073110337926	1.921875	15.671875	92.16404514616416	1030.53515625	29.523285168226867	NaN	2.29296875	0.1451640520854116	0	12.290205977307556	16.54803525314385	4.315058745155039	2.9052388773325566	2.29296875	0.10571319457843209	867.4766079215116	2.806640625	NaN	NaN	NaN	NaN	0
Shape Quantification	16	800	1848.1201171875	4.307972431182861	2.7968178007742557	1.9345703125	13.046875	111.22623771304153	840.9755859375	24.092688049088082	NaN	2.34765625	0.09619329908113482	0	12.290205977307556	20.3789252459563	4.01905684754522	2.2993944279822696	2.34765625	0.07167172792340762	717.0308563468993	2.853515625	NaN	NaN	NaN	NaN	0
Tag Type	Id	Font Name	Font Style	Font Size	R Value	G Value	B Value	Text Type	Arrow Len	ChanName	Color Name
Tag Type	Id	Channel	Peak Location	Size	Lane Name	Lane Channel	Band Name
Tag Type	Id	Font Name	Font Style	Font Size	R Value	G Value	B Value	Text Type	Arrow Len	ChanName	Color Name
Text Font	1	Dialog	0	14	1	1	1	500	5	800	BlueYellow
Text Font	2	Dialog	0	14	1	1	1	500	5	800	BlueYellow
Text Font	3	Dialog	0	14	1	1	1	500	5	800	BlueYellow
Text Font	4	Dialog	0	14	1	1	1	500	5	800	BlueYellow
Text Font	5	Dialog	0	14	1	1	1	500	5	800	BlueYellow
Text Font	6	Dialog	0	14	1	1	1	500	5	800	BlueYellow
Text Font	7	Dialog	0	14	1	1	1	500	5	800	BlueYellow
Text Font	8	Dialog	0	14	1	1	1	500	5	800	BlueYellow
Text Font	9	Dialog	0	14	1	1	1	500	5	800	BlueYellow
Text Font	10	Dialog	0	14	1	1	1	500	5	800	BlueYellow
Text Font	11	Dialog	0	14	1	1	1	500	5	800	BlueYellow
Text Font	12	Dialog	0	14	1	1	1	500	5	800	BlueYellow
Text Font	13	Dialog	0	14	1	1	1	500	5	800	BlueYellow
Text Font	14	Dialog	0	14	1	1	1	500	5	800	BlueYellow
Text Font	15	Dialog	0	14	1	1	1	500	5	800	BlueYellow
Text Font	16	Dialog	0	14	1	1	1	500	5	800	BlueYellow
