# Supplementary material for: Distinct responses to rare codons in select Drosophila tissues
Source: eLife. 2022 May 6;11:e76893. doi: 10.7554/eLife.76893 (PMC9116940; doi:10.7554/eLife.76893)
Supplement: Figure 3—figure supplement 1—source data 4. — Blot image was taken in the 700 nm channel and indicates the total protein stain obtained using the LI-COR Revert700 Total Protein Stain kit. Ladder is LI-COR Chameleon Duo pre-stained protein ladder. [file elife-76893-fig3-figsupp1-data4.zip › 0000198_01/0000198_01_shape.txt]

Header	LI-COR Imager file
Version	1.0.0
Warning	WARNING! This file format is required for LI-COR Applications. DO NOT MODIFY DATA!
Type	_shape
Working Folder	C:\Users\scott\MyWorkArea\Images\
Acq. Image Id	0000198_01
App Name	Image Studio Lite
..	 
Tag Type	Id	Channel	Name	Shape Version	Shape Type	Shape Quant Type	Pixel Area	Selected	Ref X	Ref Y	Rotation	Text Locn	Text Angle
Shape Definition	1	700	00001	LI-COR PAI SHAPE 1.0	100	201	7958	false	54	47	0.0	Upper Center	0.0
Shape Definition	2	800	00002	LI-COR PAI SHAPE 1.0	100	201	7958	false	54	47	0.0	Lower Center	0.0
Shape Definition	3	700	00003	LI-COR PAI SHAPE 1.0	100	201	7958	false	103	47	0.0	Upper Center	0.0
Shape Definition	4	800	00004	LI-COR PAI SHAPE 1.0	100	201	7958	false	103	47	0.0	Lower Center	0.0
Shape Definition	5	700	00005	LI-COR PAI SHAPE 1.0	100	201	7958	false	152	47	0.0	Upper Center	0.0
Shape Definition	6	800	00006	LI-COR PAI SHAPE 1.0	100	201	7958	false	152	47	0.0	Lower Center	0.0
Shape Definition	7	700	00007	LI-COR PAI SHAPE 1.0	100	201	7958	false	200	47	0.0	Upper Center	0.0
Shape Definition	8	800	00008	LI-COR PAI SHAPE 1.0	100	201	7958	false	200	47	0.0	Lower Center	0.0
Shape Definition	9	700	00009	LI-COR PAI SHAPE 1.0	100	201	7958	false	247	48	0.0	Upper Center	0.0
Shape Definition	10	800	00010	LI-COR PAI SHAPE 1.0	100	201	7958	false	247	48	0.0	Lower Center	0.0
Shape Definition	11	700	00011	LI-COR PAI SHAPE 1.0	100	201	7958	false	295	50	0.0	Upper Center	0.0
Shape Definition	12	800	00012	LI-COR PAI SHAPE 1.0	100	201	7958	false	295	50	0.0	Lower Center	0.0
Shape Definition	13	700	00013	LI-COR PAI SHAPE 1.0	100	201	7958	false	346	51	0.0	Upper Center	0.0
Shape Definition	14	800	00014	LI-COR PAI SHAPE 1.0	100	201	7958	false	346	51	0.0	Lower Center	0.0
Shape Definition	15	700	00015	LI-COR PAI SHAPE 1.0	100	201	7958	false	390	51	0.0	Upper Center	0.0
Shape Definition	16	800	00016	LI-COR PAI SHAPE 1.0	100	201	7958	false	390	51	0.0	Lower Center	0.0
Shape Definition	19	700	00019	LI-COR PAI SHAPE 1.0	100	201	11562	false	250	411	0.0	Upper Center	0.0
Shape Definition	20	800	00020	LI-COR PAI SHAPE 1.0	100	201	11562	false	250	411	0.0	Lower Center	0.0
Shape Definition	21	700	00021	LI-COR PAI SHAPE 1.0	100	201	11562	false	299	412	0.0	Upper Center	0.0
Shape Definition	22	800	00022	LI-COR PAI SHAPE 1.0	100	201	11562	false	299	412	0.0	Lower Center	0.0
Shape Definition	23	700	00023	LI-COR PAI SHAPE 1.0	100	201	11562	false	348	411	0.0	Upper Center	0.0
Shape Definition	24	800	00024	LI-COR PAI SHAPE 1.0	100	201	11562	false	348	411	0.0	Lower Center	0.0
Shape Definition	25	700	00025	LI-COR PAI SHAPE 1.0	100	201	11562	false	396	412	0.0	Upper Center	0.0
Shape Definition	26	800	00026	LI-COR PAI SHAPE 1.0	100	201	11562	false	396	412	0.0	Lower Center	0.0
Shape Definition	27	700	00027	LI-COR PAI SHAPE 1.0	100	201	11562	false	203	408	0.0	Upper Center	0.0
Shape Definition	28	800	00028	LI-COR PAI SHAPE 1.0	100	201	11562	false	203	408	0.0	Lower Center	0.0
Shape Definition	29	700	00029	LI-COR PAI SHAPE 1.0	100	201	11562	false	153	407	0.0	Upper Center	0.0
Shape Definition	30	800	00030	LI-COR PAI SHAPE 1.0	100	201	11562	false	153	407	0.0	Lower Center	0.0
Shape Definition	31	700	00031	LI-COR PAI SHAPE 1.0	100	201	11562	false	106	407	0.0	Upper Center	0.0
Shape Definition	32	800	00032	LI-COR PAI SHAPE 1.0	100	201	11562	false	106	407	0.0	Lower Center	0.0
Shape Definition	33	700	00033	LI-COR PAI SHAPE 1.0	100	201	11562	false	57	406	0.0	Upper Center	0.0
Shape Definition	34	800	00034	LI-COR PAI SHAPE 1.0	100	201	11562	false	57	406	0.0	Lower Center	0.0
Tag Type	Id	Channel	Point Pairs
Shape Boundary	1	700	5	54	47	100	47	100	220	54	220	54	47
Shape Boundary	2	800	5	54	47	100	47	100	220	54	220	54	47
Shape Boundary	3	700	5	103	47	149	47	149	220	103	220	103	47
Shape Boundary	4	800	5	103	47	149	47	149	220	103	220	103	47
Shape Boundary	5	700	5	152	47	198	47	198	220	152	220	152	47
Shape Boundary	6	800	5	152	47	198	47	198	220	152	220	152	47
Shape Boundary	7	700	5	200	47	246	47	246	220	200	220	200	47
Shape Boundary	8	800	5	200	47	246	47	246	220	200	220	200	47
Shape Boundary	9	700	5	247	48	293	48	293	221	247	221	247	48
Shape Boundary	10	800	5	247	48	293	48	293	221	247	221	247	48
Shape Boundary	11	700	5	295	50	341	50	341	223	295	223	295	50
Shape Boundary	12	800	5	295	50	341	50	341	223	295	223	295	50
Shape Boundary	13	700	5	346	51	392	51	392	224	346	224	346	51
Shape Boundary	14	800	5	346	51	392	51	392	224	346	224	346	51
Shape Boundary	15	700	5	390	51	436	51	436	224	390	224	390	51
Shape Boundary	16	800	5	390	51	436	51	436	224	390	224	390	51
Shape Boundary	19	700	5	250	411	297	411	297	657	250	657	250	411
Shape Boundary	20	800	5	250	411	297	411	297	657	250	657	250	411
Shape Boundary	21	700	5	299	412	346	412	346	658	299	658	299	412
Shape Boundary	22	800	5	299	412	346	412	346	658	299	658	299	412
Shape Boundary	23	700	5	348	411	395	411	395	657	348	657	348	411
Shape Boundary	24	800	5	348	411	395	411	395	657	348	657	348	411
Shape Boundary	25	700	5	396	412	443	412	443	658	396	658	396	412
Shape Boundary	26	800	5	396	412	443	412	443	658	396	658	396	412
Shape Boundary	27	700	5	203	408	250	408	250	654	203	654	203	408
Shape Boundary	28	800	5	203	408	250	408	250	654	203	654	203	408
Shape Boundary	29	700	5	153	407	200	407	200	653	153	653	153	407
Shape Boundary	30	800	5	153	407	200	407	200	653	153	653	153	407
Shape Boundary	31	700	5	106	407	153	407	153	653	106	653	106	407
Shape Boundary	32	800	5	106	407	153	407	153	653	106	653	106	407
Shape Boundary	33	700	5	57	406	104	406	104	652	57	652	57	406
Shape Boundary	34	800	5	57	406	104	406	104	652	57	652	57	406
Tag Type	Id	Channel	Description
Shape Description	1	700	
Shape Description	2	800	
Shape Description	3	700	
Shape Description	4	800	
Shape Description	5	700	
Shape Description	6	800	
Shape Description	7	700	
Shape Description	8	800	
Shape Description	9	700	
Shape Description	10	800	
Shape Description	11	700	
Shape Description	12	800	
Shape Description	13	700	
Shape Description	14	800	
Shape Description	15	700	
Shape Description	16	800	
Shape Description	19	700	
Shape Description	20	800	
Shape Description	21	700	
Shape Description	22	800	
Shape Description	23	700	
Shape Description	24	800	
Shape Description	25	700	
Shape Description	26	800	
Shape Description	27	700	
Shape Description	28	800	
Shape Description	29	700	
Shape Description	30	800	
Shape Description	31	700	
Shape Description	32	800	
Shape Description	33	700	
Shape Description	34	800	
Tag Type	Id	Channel	Total Raw Intensity	Mean	Std Dev	Min Intensity	Max Intensity	Max SNR	Signal	Integr Intensity	Auto Shape Backgnd Thresh	Background	Background Std Dev	PerCent Satur	mm Area	Mean SNR	Trim Mean	Trim Std Dev	Trim Background	Trim Backgnd Std Dev	Trim Signal	Median	Trim Median	Conc Standard	Conc Value	Auto Shape StdDev Mult	Auto Shape Search Limit
Shape Quantification	1	700	1559541.125	195.97149658203125	37.22907044128882	140.0	384.0	22.21033703722831	234534.125	6710.233738501008	NaN	166.5	9.792737482345853	0	227.6855877198724	3.009525273768569	193.1981783919598	29.784393028144766	166.5	7.690379753118228	212464.10364321608	183.75	NaN	NaN	NaN	NaN	0
Shape Quantification	2	800	3867.909423828125	0.4860403835773468	0.029317684566386885	0.38427734375	1.1064453125	14.152222041835424	13.253173828125	0.37918530688744306	NaN	0.484375	0.04395566368737688	0	227.6855877198724	0.0378879508678916	0.484969607150335	0.018094511903313095	0.484375	0.02011163841496352	4.731883702365862	0.484375	NaN	NaN	NaN	NaN	0
Shape Quantification	3	700	1519368.875	190.9234619140625	33.31763278341836	135.5	388.0	15.067596060526542	226691.25	6485.841981302152	NaN	162.4375	14.970038956042842	0	227.6855877198724	1.9028646225077541	188.86967825237298	26.091571082013676	162.4375	9.459154556909569	210347.27453238415	182.5	NaN	NaN	NaN	NaN	0
Shape Quantification	4	800	3883.022705078125	0.4879395067691803	0.024776685627525094	0.390625	1.1875	23.039438052193606	28.366455078125	0.8115899718512503	NaN	0.484375	0.030518322469807582	0	227.6855877198724	0.11679936279383028	0.4875289942551298	0.01655587846149514	0.484375	0.01676127773596707	25.099486282322943	0.49072265625	NaN	NaN	NaN	NaN	0
Shape Quantification	5	700	1379526.125	173.35086059570312	16.86969956794864	128.5	256.0	6.955886365607094	104256.625	2982.8764685618676	NaN	160.25	13.765319754708665	0	227.6855877198724	0.9517292631769941	172.64459450027917	12.937320956450892	160.25	7.747908758397233	98636.18303322162	172.5	NaN	NaN	NaN	NaN	0
Shape Quantification	6	800	3883.433349609375	0.4879911243915558	0.022136473529029473	0.41259765625	0.83740234375	16.29795603614857	-21.737548828125	-0.6219309601056878	NaN	0.49072265625	0.0212713598399131	0	227.6855877198724	-0.12841370642975722	0.4877540507441723	0.01642793453828366	0.49072265625	0.01488344906092569	-23.624162615377045	0.49072265625	NaN	NaN	NaN	NaN	0
Shape Quantification	7	700	1435367.0	180.36781311035156	20.76002936041215	138.625	367.0	13.2548872208348	148160.5	4239.006096930152	NaN	161.75	15.484854497847117	0	227.6855877198724	1.202323598454918	179.3620358738135	16.70166175627905	161.75	10.562374289544394	140156.5814838079	175.875	NaN	NaN	NaN	NaN	0
Shape Quantification	8	800	3859.01318359375	0.48492249846458435	0.022611425256667702	0.40625	0.93115234375	21.69494401667678	4.35693359375	0.12465581627914357	NaN	0.484375	0.0205936158861053	0	227.6855877198724	0.026585473388405743	0.4847257391558487	0.016631866271328784	0.484375	0.015814949160188597	2.7911822022440473	0.484375	NaN	NaN	NaN	NaN	0
Shape Quantification	9	700	1808913.0	227.3074951171875	59.67935056264276	141.5	512.0	23.449556823312996	550554.25	15751.855740503086	NaN	158.125	15.090903536743426	0	227.6855877198724	4.58438350960752	222.9869137353434	45.90794848734786	158.125	11.54191092210909	516171.1095058627	220.0	NaN	NaN	NaN	NaN	0
Shape Quantification	10	800	3780.4921875	0.4750555753707886	0.022353599017323995	0.39990234375	0.7060546875	11.688569117795751	-23.6494140625	-0.6766311560757637	NaN	0.47802734375	0.019508576409308323	0	227.6855877198724	-0.15233190434236982	0.47489768176821606	0.01721968017347137	0.47802734375	0.015413931378620946	-24.905850051036577	0.47802734375	NaN	NaN	NaN	NaN	0
Shape Quantification	11	700	1795153.25	225.5784454345703	65.26172068673816	133.0	445.0	22.90601150359285	612395.5	17521.189913860908	NaN	148.625	12.938743174625273	0	227.6855877198724	5.947520716468545	221.76176018983807	54.77860717011443	148.625	8.062460689686246	582022.3375907313	230.0	NaN	NaN	NaN	NaN	0
Shape Quantification	12	800	3772.258544921875	0.47402092814445496	0.021890002280886785	0.378173828125	0.640625	8.996254475324427	16.688720703125	0.4774794146247572	NaN	0.471923828125	0.01875237881917699	0	227.6855877198724	0.11183113792594734	0.4739198242732761	0.017010181790223733	0.471923828125	0.01500158506535277	15.88413734798131	0.471923828125	NaN	NaN	NaN	NaN	0
Shape Quantification	13	700	1325549.25	166.56814575195312	17.633340646484086	140.5	277.0	15.059475283900635	138812.5	3971.5513502594604	NaN	149.125	8.49133170906061	0	227.6855877198724	2.0542288980455865	164.96890703517587	11.789420621010095	149.125	5.879511946607506	126085.81218592961	163.75	NaN	NaN	NaN	NaN	0
Shape Quantification	14	800	3762.79345703125	0.4728315472602844	0.02031414424162942	0.39990234375	0.66259765625	9.98549718180908	7.2236328125	0.20667467735443795	NaN	0.471923828125	0.01909507605413549	0	227.6855877198724	0.047536842851244356	0.4727053234924623	0.01580593906987824	0.471923828125	0.01533009302473364	6.219140134265013	0.471923828125	NaN	NaN	NaN	NaN	0
Shape Quantification	15	700	1406665.75	176.76121520996094	21.249655865297385	140.75	342.0	19.483196314827836	174170.5	4983.1757547077195	NaN	154.875	9.604430247288894	0	227.6855877198724	2.278762463354603	175.42160455053042	15.605461618616914	154.875	7.291455446183067	163509.87901312107	174.25	NaN	NaN	NaN	NaN	0
Shape Quantification	16	800	3778.28076171875	0.4747776687145233	0.021592924986777437	0.39990234375	1.015625	28.509790635055985	-25.86083984375	-0.739902050609916	NaN	0.47802734375	0.018856597830955776	0	227.6855877198724	-0.17233573917522785	0.4745905294157419	0.01593225151198849	0.47802734375	0.01528736848176417	-27.350168472025768	0.47802734375	NaN	NaN	NaN	NaN	0
Shape Quantification	19	700	2403735.5	207.89964294433594	60.38678426094839	129.75	413.0	30.47781275271038	608735.125	17416.46326983601	NaN	155.25	8.456971702376457	0	330.7992919348033	6.225590052348062	203.9285868729579	52.40848002489121	155.25	6.862941741467711	562821.8214251393	182.4375	NaN	NaN	NaN	NaN	0
Shape Quantification	20	800	5653.94140625	0.48901066184043884	0.023292243191315915	0.41259765625	1.271484375	39.98899577327831	53.59765625	1.5334774897824757	NaN	0.484375	0.019683149320943113	0	330.7992919348033	0.2355148233110495	0.4886497367053863	0.016575061886495813	0.484375	0.015369822293554165	49.42450578767647	0.49072265625	NaN	NaN	NaN	NaN	0
Shape Quantification	21	700	2373772.75	205.30813598632812	61.16302703582909	131.75	424.0	29.481303756745103	588889.0	16848.647658553396	NaN	154.375	9.145626741093897	0	330.7992919348033	5.569125495355909	201.11799682875264	52.58150894943234	154.375	7.252218735626316	540442.529334038	173.5	NaN	NaN	NaN	NaN	0
Shape Quantification	22	800	5618.74072265625	0.48596614599227905	0.023045869659940047	0.41259765625	1.0341796875	26.791550340210332	18.39697265625	0.5263540502016466	NaN	0.484375	0.02052157043987189	0	330.7992919348033	0.07753589514681622	0.48552639778132806	0.016651117785736174	0.484375	0.015609433840368935	13.312461147714986	0.484375	NaN	NaN	NaN	NaN	0
Shape Quantification	23	700	1870231.5	161.75674438476562	16.124649547490293	125.9375	256.0	9.031022828074002	43435.4375	1242.727207220066	NaN	158.0	10.851484030729655	0	330.7992919348033	0.34619604299259793	160.45332019988467	9.849050892723984	158.0	8.870910730209303	28365.28815106658	159.375	NaN	NaN	NaN	NaN	0
Shape Quantification	24	800	5528.84375	0.47819095849990845	0.020682799548669653	0.41259765625	1.021484375	20.467800386741242	-71.499755859375	-2.0456727738966056	NaN	0.484375	0.026241675453701024	0	330.7992919348033	-0.23565683133863968	0.47800711991579375	0.01553542812611421	0.484375	0.016496154392591403	-73.62542953359261	0.47802734375	NaN	NaN	NaN	NaN	0
Shape Quantification	25	700	1999276.0	172.91783142089844	18.256117218502993	132.25	304.0	16.354193261387433	168144.25	4810.759284112485	NaN	158.375	8.904444118550527	0	330.7992919348033	1.633210798013645	171.90154718431674	12.666166490104745	158.375	6.704140317832083	156393.93854507015	171.25	NaN	NaN	NaN	NaN	0
Shape Quantification	26	800	5619.513671875	0.48603299260139465	0.02089183888560791	0.40625	0.8720703125	15.028438393421359	92.561279296875	2.648262035286786	NaN	0.47802734375	0.026219821277138868	0	330.7992919348033	0.30532801641022084	0.4859464529177878	0.015880040818539137	0.47802734375	0.016273834500676095	91.56074019796276	0.484375	NaN	NaN	NaN	NaN	0
Shape Quantification	27	700	2010161.375	173.85931396484375	27.15374251677286	130.625	321.0	18.608809455562042	222387.125	6362.697066719996	NaN	154.625	8.940657939311194	0	330.7992919348033	2.1513308042552723	170.99100278685373	18.817526932923457	154.625	7.095468381283123	189223.72422160278	164.375	NaN	NaN	NaN	NaN	0
Shape Quantification	28	800	5634.8564453125	0.48736000061035156	0.020341908283249596	0.418701171875	0.69384765625	10.172539670091366	34.5126953125	0.9874394717295109	NaN	0.484375	0.02059197241234436	0	330.7992919348033	0.14495992800170554	0.4872319333122117	0.015343038779012679	0.484375	0.0157344946558293	33.03186295579175	0.484375	NaN	NaN	NaN	NaN	0
Shape Quantification	29	700	1949283.625	168.59397888183594	29.170202344188798	132.0	333.0	17.18383384027523	177407.125	5075.77852743376	NaN	153.25	10.460413064441095	0	330.7992919348033	1.4668620013337712	165.58929944262925	21.12469135088487	153.25	8.174684275329781	142666.98015567946	159.0	NaN	NaN	NaN	NaN	0
Shape Quantification	30	800	5612.28125	0.4854074716567993	0.023174994964345844	0.41259765625	1.302734375	41.20481678849415	11.9375	0.3415426870326686	NaN	0.484375	0.01986076965711725	0	330.7992919348033	0.051985753720272906	0.48496698118873727	0.016409855306440013	0.484375	0.015138074418214974	6.844486504180284	0.484375	NaN	NaN	NaN	NaN	0
Shape Quantification	31	700	2020431.375	174.74757385253906	37.00161446607061	130.125	356.0	15.448316646957908	302029.125	8641.32682007336	NaN	148.625	13.423792684935444	0	330.7992919348033	1.9459900845825964	171.17875504516624	28.674477320112054	148.625	9.933699477380312	260766.51583221208	161.375	NaN	NaN	NaN	NaN	0
Shape Quantification	32	800	5595.09326171875	0.4839208722114563	0.03380261284598864	0.40625	2.41796875	65.08927112684147	-5.25048828125	-0.15022122519888276	NaN	0.484375	0.02970679678117683	0	330.7992919348033	-0.01528660005230712	0.4829850219750024	0.015944804828933828	0.484375	0.015857951303030783	-16.070925925021946	0.484375	NaN	NaN	NaN	NaN	0
Shape Quantification	33	700	2024124.75	175.06700134277344	25.486190215696755	129.0	338.0	13.354213281251564	221898.0	6348.702757459694	NaN	155.875	13.638017917213551	0	330.7992919348033	1.407243224019973	173.48620987891601	18.692401493808234	155.875	10.937198520056693	203620.80862002695	171.125	NaN	NaN	NaN	NaN	0
Shape Quantification	34	800	5634.7060546875	0.4873470366001129	0.02741994751661155	0.41259765625	1.755859375	8.412434130001046	-39.029052734375	-1.1166565481246626	NaN	0.49072265625	0.15038890042992142	0	330.7992919348033	-0.02244601566672073	0.48655567832710694	0.016613749352182402	0.49072265625	0.022532012809181472	-48.17859874448951	0.484375	NaN	NaN	NaN	NaN	0
Tag Type	Id	Font Name	Font Style	Font Size	R Value	G Value	B Value	Text Type	Arrow Len	ChanName	Color Name
Tag Type	Id	Channel	Peak Location	Size	Lane Name	Lane Channel	Band Name
Tag Type	Id	Font Name	Font Style	Font Size	R Value	G Value	B Value	Text Type	Arrow Len	ChanName	Color Name
Text Font	1	Dialog	0	14	1	1	1	500	5	700	BlueYellow
Text Font	2	Dialog	0	14	1	1	1	500	5	800	BlueYellow
Text Font	3	Dialog	0	14	1	1	1	500	5	700	BlueYellow
Text Font	4	Dialog	0	14	1	1	1	500	5	800	BlueYellow
Text Font	5	Dialog	0	14	1	1	1	500	5	700	BlueYellow
Text Font	6	Dialog	0	14	1	1	1	500	5	800	BlueYellow
Text Font	7	Dialog	0	14	1	1	1	500	5	700	BlueYellow
Text Font	8	Dialog	0	14	1	1	1	500	5	800	BlueYellow
Text Font	9	Dialog	0	14	1	1	1	500	5	700	BlueYellow
Text Font	10	Dialog	0	14	1	1	1	500	5	800	BlueYellow
Text Font	11	Dialog	0	14	1	1	1	500	5	700	BlueYellow
Text Font	12	Dialog	0	14	1	1	1	500	5	800	BlueYellow
Text Font	13	Dialog	0	14	1	1	1	500	5	700	BlueYellow
Text Font	14	Dialog	0	14	1	1	1	500	5	800	BlueYellow
Text Font	15	Dialog	0	14	1	1	1	500	5	700	BlueYellow
Text Font	16	Dialog	0	14	1	1	1	500	5	800	BlueYellow
Text Font	19	Dialog	0	14	1	1	1	500	5	700	BlueYellow
Text Font	20	Dialog	0	14	1	1	1	500	5	800	BlueYellow
Text Font	21	Dialog	0	14	1	1	1	500	5	700	BlueYellow
Text Font	22	Dialog	0	14	1	1	1	500	5	800	BlueYellow
Text Font	23	Dialog	0	14	1	1	1	500	5	700	BlueYellow
Text Font	24	Dialog	0	14	1	1	1	500	5	800	BlueYellow
Text Font	25	Dialog	0	14	1	1	1	500	5	700	BlueYellow
Text Font	26	Dialog	0	14	1	1	1	500	5	800	BlueYellow
Text Font	27	Dialog	0	14	1	1	1	500	5	700	BlueYellow
Text Font	28	Dialog	0	14	1	1	1	500	5	800	BlueYellow
Text Font	29	Dialog	0	14	1	1	1	500	5	700	BlueYellow
Text Font	30	Dialog	0	14	1	1	1	500	5	800	BlueYellow
Text Font	31	Dialog	0	14	1	1	1	500	5	700	BlueYellow
Text Font	32	Dialog	0	14	1	1	1	500	5	800	BlueYellow
Text Font	33	Dialog	0	14	1	1	1	500	5	700	BlueYellow
Text Font	34	Dialog	0	14	1	1	1	500	5	800	BlueYellow
