# Supplementary material for: Distinct responses to rare codons in select Drosophila tissues
Source: eLife. 2022 May 6;11:e76893. doi: 10.7554/eLife.76893 (PMC9116940; doi:10.7554/eLife.76893)
Supplement: Figure 5—figure supplement 1—source data 2. — Blot image was taken in the 700 nm channel and indicates the total protein stain obtained using the LI-COR Revert700 Total Protein Stain kit. Ladder is LI-COR Chameleon Duo pre-stained protein ladder. [file elife-76893-fig5-figsupp1-data2.zip]

Archive with 4 entries (4 files):
- 0000212_01/0000212_01_700.TIF
- 0000212_01/0000212_01_800.TIF
- 0000212_01/0000212_01_acq.txt
- 0000212_01/0000212_01_TH.jpg
