# Supplementary material for: Distinct responses to rare codons in select Drosophila tissues
Source: eLife. 2022 May 6;11:e76893. doi: 10.7554/eLife.76893 (PMC9116940; doi:10.7554/eLife.76893)
Supplement: Figure 5—figure supplement 1—source data 2. — Blot image was taken in the 700 nm channel and indicates the total protein stain obtained using the LI-COR Revert700 Total Protein Stain kit. Ladder is LI-COR Chameleon Duo pre-stained protein ladder. [file elife-76893-fig5-figsupp1-data2.zip › 0000212_01/0000212_01_acq.txt]

#Properties Updated
#Sun Apr 10 16:08:26 EDT 2022
MouseStrain=
Y=44.0
X=11.0
BackgroundSegments=All
CropCenterPt=242, 345
FileVersion=ACQ VERSION 2.0
Quality=medium
Barcode=
AnimalId=
FlipImage=false
Treatment=
OrganizationName=
Intensities=Auto Auto
CropDimension=464, 670
ConcentrationColumn=Signal
TimeStamp=2022, 3, 9, 14, 16, 17, 235
InstrumentModel=Odyssey CLx
AcqResolution=169um
ImageModifications=
BackgroundMethod=Median
CropAnnotationColor=BlueYellow
ExRunID=
700_ChannelSettings=504, 22622, 24759, 5000, 255, 0, 0
Archived=false
InstrumentName=CLX-1116
InstrumentVersion=1.0.11
Experiment=
Orientation=
LastUsedTextId=0
Height=117.0
ImageName=0000212_01
AnalysisType=None
AcquireTimeZoneId=America/New_York
ProjInfo=
ImageId=0000212_01
InjectTime=
UserInfo=
FocusPosition=0.0
CustomField2=
CustomField1=
CustomField0=
Agent=
FileType=LI-COR Image Studio Acquisition File
InterpolationMethod=Linear
ChannelFileNames=0000212_01_700.TIF, 0000212_01_800.TIF
CellLine=
Width=82.0
TimePoint=1900, 0, 1, 0, 0, 0, 0
ChannelNames=700, 800
NormalizationChannel=
ChannelPreviews=false, false
BackgroundWidth=3
ProjectName=
LastUsedShapeId=0
800_ChannelSettings=504, 14195, 21667, 5000, 0, 255, 0
Remarks=RpL10Aa endo tissues for revisions. nearest ladder testis,testis,gut,gut,head,head,ovary,ovary. In one gel ovary 1\:2, other gel ovary 1\:5. Otherwise gels are identical. 
