# Supplementary material for: Distinct responses to rare codons in select Drosophila tissues
Source: eLife. 2022 May 6;11:e76893. doi: 10.7554/eLife.76893 (PMC9116940; doi:10.7554/eLife.76893)
Supplement: Figure 5—figure supplement 2—source data 1. — Blot image was taken in the 800 nm channel and indicates the signal from anti-FLAG M2 antibody recognizing FLAG-tagged transgenic RpL10Aa reporter derived protein. Ladder is LI-COR Chameleon Duo pre-stained protein ladder. [file elife-76893-fig5-figsupp2-data1.zip › 0000201_01/0000201_01_shape.txt]

Header	LI-COR Imager file
Version	1.0.0
Warning	WARNING! This file format is required for LI-COR Applications. DO NOT MODIFY DATA!
Type	_shape
Working Folder	C:\Users\scott\MyWorkArea\Images\
Acq. Image Id	0000201_01
App Name	Image Studio Lite
..	 
Tag Type	Id	Channel	Name	Shape Version	Shape Type	Shape Quant Type	Pixel Area	Selected	Ref X	Ref Y	Rotation	Text Locn	Text Angle
Shape Definition	1	800	00001	LI-COR PAI SHAPE 1.0	100	201	500	false	122	129	0.0	Lower Center	0.0
Shape Definition	2	800	00002	LI-COR PAI SHAPE 1.0	100	201	500	false	216	131	0.0	Lower Center	0.0
Shape Definition	3	800	00003	LI-COR PAI SHAPE 1.0	100	201	500	false	311	133	0.0	Lower Center	0.0
Shape Definition	4	800	00004	LI-COR PAI SHAPE 1.0	100	201	500	false	406	133	0.0	Lower Center	0.0
Tag Type	Id	Channel	Point Pairs
Shape Boundary	1	800	5	122	129	172	129	172	139	122	139	122	129
Shape Boundary	2	800	5	216	131	266	131	266	141	216	141	216	131
Shape Boundary	3	800	5	311	133	361	133	361	143	311	143	311	133
Shape Boundary	4	800	5	406	133	456	133	456	143	406	143	406	133
Tag Type	Id	Channel	Description
Shape Description	1	800	
Shape Description	2	800	
Shape Description	3	800	
Shape Description	4	800	
Tag Type	Id	Channel	Total Raw Intensity	Mean	Std Dev	Min Intensity	Max Intensity	Max SNR	Signal	Integr Intensity	Auto Shape Backgnd Thresh	Background	Background Std Dev	PerCent Satur	mm Area	Mean SNR	Trim Mean	Trim Std Dev	Trim Background	Trim Backgnd Std Dev	Trim Signal	Median	Trim Median	Conc Standard	Conc Value	Auto Shape StdDev Mult	Auto Shape Search Limit
Shape Quantification	1	800	1226.9326171875	2.4538652896881104	1.8402280726036617	1.171875	9.2578125	113.72528563044817	581.4248046875	16.636166249532263	NaN	1.291015625	0.07005299508227407	0	14.306378155360733	16.59957019695283	2.2218619791666665	1.4071667210570915	1.291015625	0.05735287558420024	465.42317708333326	1.521484375	NaN	NaN	NaN	NaN	0
Shape Quantification	2	800	1451.5556640625	2.903111219406128	2.553115594106579	1.1591796875	15.4296875	180.2419618941242	792.3759765625	22.672060723852756	NaN	1.318359375	0.07829102600031132	0	14.306378155360733	20.24180846881095	2.5829188368055553	1.9107815862734294	1.318359375	0.06783694360383917	632.2797309027777	1.609375	NaN	NaN	NaN	NaN	0
Shape Quantification	3	800	1757.43359375	3.5148673057556152	3.339636068195816	1.271484375	17.609375	254.76726736909458	1060.65625	30.348298810693663	NaN	1.3935546875	0.06364954367943704	0	14.306378155360733	33.32800798515894	3.095453559027778	2.552112729711384	1.3935546875	0.05340299127864007	850.9494357638889	1.806640625	NaN	NaN	NaN	NaN	0
Shape Quantification	4	800	1214.896484375	2.429792881011963	2.0043928146890515	1.1064453125	11.375	260.858889163238	630.423828125	18.03816336661278	NaN	1.1689453125	0.03912481081337942	0	14.306378155360733	32.226294007250026	2.1585481770833335	1.4537661426833728	1.1689453125	0.03224917578955708	494.80143229166674	1.427734375	NaN	NaN	NaN	NaN	0
Tag Type	Id	Font Name	Font Style	Font Size	R Value	G Value	B Value	Text Type	Arrow Len	ChanName	Color Name
Tag Type	Id	Channel	Peak Location	Size	Lane Name	Lane Channel	Band Name
Tag Type	Id	Font Name	Font Style	Font Size	R Value	G Value	B Value	Text Type	Arrow Len	ChanName	Color Name
Text Font	1	Dialog	0	14	1	1	1	500	5	800	BlueYellow
Text Font	2	Dialog	0	14	1	1	1	500	5	800	BlueYellow
Text Font	3	Dialog	0	14	1	1	1	500	5	800	BlueYellow
Text Font	4	Dialog	0	14	1	1	1	500	5	800	BlueYellow
